# Supplementary material for: 4-(7-Acet­oxy-6-meth­oxy-4-methyl-2-oxo-2H-chromen-3-yl)phenyl acetate
Source: Acta Crystallogr Sect E Struct Rep Online. 2008 Jun 7;64(Pt 7):o1230. doi: 10.1107/S1600536808012890 (PMC2961866; doi:10.1107/S1600536808012890)
Supplement: Supplementary file 1 [file e-64-o1230-sup1.cif]

##############################################################################
###                                                                        ###
###        Electronic paper (Acta Crystallographica Section E)             ###
###                                                                        ###
##############################################################################
#                                                                            #
# This CIF contains the data in a paper accepted for publication in Acta     #
# Crystallographica Section E. It conforms to the requirements of Notes      #
# for Authors for Section E, and has been peer reviewed under the auspices   #
# of the IUCr Commission on Journals.                                        #
#                                                                            #
# Full details of the Crystallographic Information File format               #
# are given in the paper "The Crystallographic Information File (CIF):       #
# a New Standard Archive File for Crystallography" by S. R. Hall, F. H.      #
# Allen and I. D. Brown [Acta Cryst. (1991), A47, 655-685].                  #
#                                                                            #
# The current version of the core CIF dictionary is obtainable from          #
# ftp://ftp.iucr.org/pub/cif_core.dic. The current version number is 2.4.    #
#                                                                            #
# Software is freely available for graphical display of the structure(s) in  #
# this CIF.  For information consult the CIF home page http://www.iucr.org/  #
# cif/home.html                                                              #
#                                                                            #
# This file may be used for bona fide research purposes within the           #
# scientific community so long as proper attribution is given to the journal # 
# article from which it was obtained.                                        #
#                                                                            #
##############################################################################
                                             
data_I
_audit_creation_method     SHELXL-97
_chemical_name_systematic
;
4-(7-Acetoxy-6-methoxy-4-methyl-2-oxo-2H-chromen-3-yl)phenyl acetate
;
_chemical_name_common     ?
_chemical_formula_moiety     'C21 H18 O7'
_chemical_formula_sum     'C21 H18 O7'
_chemical_formula_iupac     'C21 H18 O7'
_chemical_formula_weight     382.35
_chemical_melting_point     ?
_symmetry_cell_setting     'triclinic'
_symmetry_space_group_name_H-M     'P -1'
_symmetry_space_group_name_Hall     '-P 1'
loop_
    _symmetry_equiv_pos_as_xyz
    'x, y, z'
    '-x, -y, -z'
_cell_length_a     8.142(3)
_cell_length_b     11.167(4)
_cell_length_c     11.756(4)
_cell_angle_alpha     65.130(4)
_cell_angle_beta     75.392(4)
_cell_angle_gamma     79.055(4)
_cell_volume     934.1(5)
_cell_formula_units_Z     2
_cell_measurement_reflns_used     954
_cell_measurement_theta_min     2.597
_cell_measurement_theta_max     26.327
_cell_measurement_temperature     293(2)
_exptl_crystal_description     'sheet'
_exptl_crystal_colour     'colorless'
_exptl_crystal_size_max     0.15
_exptl_crystal_size_mid     0.12
_exptl_crystal_size_min     0.04
_exptl_crystal_density_diffrn     1.359
_exptl_crystal_density_meas     ?
_exptl_crystal_density_method     'not measured'
_exptl_crystal_F_000     400
_exptl_absorpt_coefficient_mu     0.103
_exptl_absorpt_correction_type     'multi-scan'
_exptl_absorpt_process_details     '(SADABS; Sheldrick, 1996)'
_exptl_absorpt_correction_T_min     0.985
_exptl_absorpt_correction_T_max     0.996
_exptl_special_details
;
;
_diffrn_ambient_temperature     293(2)
_diffrn_radiation_type     MoK\a
_diffrn_radiation_wavelength     0.71073
_diffrn_radiation_source     'fine-focus sealed tube'
_diffrn_radiation_monochromator     graphite
_diffrn_measurement_device_type     'Bruker SMART APEX CCD area-detector'
_diffrn_measurement_method     '\f and \w'
_diffrn_detector_area_resol_mean     ?
_diffrn_reflns_number     3893
_diffrn_reflns_av_R_equivalents     0.0313
_diffrn_reflns_av_sigmaI/netI     0.0319
_diffrn_reflns_theta_min     1.95
_diffrn_reflns_theta_max     25.10
_diffrn_reflns_theta_full     25.10
_diffrn_measured_fraction_theta_max     0.977
_diffrn_measured_fraction_theta_full     0.977
_diffrn_reflns_limit_h_min     -9
_diffrn_reflns_limit_h_max     9
_diffrn_reflns_limit_k_min     -13
_diffrn_reflns_limit_k_max     10
_diffrn_reflns_limit_l_min     -13
_diffrn_reflns_limit_l_max     14
_diffrn_standards_number     ?
_diffrn_standards_interval_count     ?
_diffrn_standards_interval_time     ?
_diffrn_standards_decay_%     ?
_refine_special_details
;
Refinement of <i>F</i>^2^ against ALL reflections. The weighted <i>R</i>-factor
<i>wR</i> and goodness of fit <i>S</i> are based on <i>F</i>^2^, conventional
<i>R</i>-factors <i>R</i> are based on <i>F</i>, with <i>F</i> set to zero for
negative <i>F</i>^2^. The threshold expression of <i>F</i>^2^ >
\s(<i>F</i>^2^) is used only for calculating <i>R</i>-factors(gt) <i>etc</i>.
and is not relevant to the choice of reflections for refinement.
<i>R</i>-factors based on <i>F</i>^2^ are statistically about twice as large
as those based on <i>F</i>, and <i>R</i>- factors based on ALL data will be
even larger.
;
_reflns_number_total     3245
_reflns_number_gt     2279
_reflns_threshold_expression     I>2\s(I)
_refine_ls_structure_factor_coef     Fsqd
_refine_ls_matrix_type     full
_refine_ls_R_factor_all     0.0901
_refine_ls_R_factor_gt     0.0739
_refine_ls_wR_factor_gt     0.2281
_refine_ls_wR_factor_ref     0.2537
_refine_ls_goodness_of_fit_ref     1.095
_refine_ls_restrained_S_all     1.095
_refine_ls_number_reflns     3245
_refine_ls_number_parameters     266
_refine_ls_number_restraints     1
_refine_ls_hydrogen_treatment     constr
_refine_ls_weighting_scheme     calc
_refine_ls_weighting_details
                 'calc w=1/[\s^2^(Fo^2^)+(0.1741P)^2^] where P=(Fo^2^+2Fc^2^)/3'
_atom_sites_solution_hydrogens     geom
_atom_sites_solution_primary     direct
_atom_sites_solution_secondary     difmap
_refine_ls_shift/su_max     0.000
_refine_ls_shift/su_mean     0.000
_refine_diff_density_max     0.282
_refine_diff_density_min     -0.498
_refine_ls_extinction_method     none
_refine_ls_extinction_coef     ?
loop_
    _atom_type_symbol
    _atom_type_description
    _atom_type_scat_dispersion_real
    _atom_type_scat_dispersion_imag
    _atom_type_scat_source
    'C' 'C' 0.0033 0.0016
                         'International Tables Vol C Tables 4.2.6.8 and 6.1.1.4'
    'H' 'H' 0.0000 0.0000
                         'International Tables Vol C Tables 4.2.6.8 and 6.1.1.4'
    'O' 'O' 0.0106 0.0060
                         'International Tables Vol C Tables 4.2.6.8 and 6.1.1.4'
_computing_data_collection     'SMART (Bruker, 2000)'
_computing_cell_refinement     'SMART (Bruker, 2000)'
_computing_data_reduction     'SAINT (Bruker, 2000)'
_computing_structure_solution     'SHELXS97 (Sheldrick, 2008)'
_computing_structure_refinement     'SHELXL97 (Sheldrick, 2008)'
_computing_molecular_graphics     'SHELXTL (Sheldrick, 2008)'
_computing_publication_material     'SHELXTL (Sheldrick, 2008)'
loop_
    _atom_site_type_symbol
    _atom_site_label
    _atom_site_fract_x
    _atom_site_fract_y
    _atom_site_fract_z
    _atom_site_U_iso_or_equiv
    _atom_site_adp_type
    _atom_site_calc_flag
    _atom_site_refinement_flags
    _atom_site_occupancy
    _atom_site_disorder_assembly
    _atom_site_disorder_group
    O O1 0.3185(3) 0.17959(18) 0.16190(17) 0.0502(6) Uani d . 1 . .
    O O2 0.3094(3) 0.3939(2) 0.1010(2) 0.0586(6) Uani d . 1 . .
    O O3 0.2256(3) 0.8533(2) -0.4110(2) 0.0687(7) Uani d . 1 A .
    O O5 0.2670(3) -0.27608(18) 0.10771(19) 0.0563(6) Uani d . 1 . .
    O O6 0.3460(2) -0.28758(18) 0.31855(17) 0.0507(6) Uani d . 1 . .
    O O7 0.0661(3) -0.3060(2) 0.3850(2) 0.0736(7) Uani d . 1 . .
    C C2 0.2997(4) 0.3052(3) 0.0710(3) 0.0461(7) Uani d . 1 . .
    C C3 0.2680(3) 0.3215(3) -0.0519(3) 0.0422(7) Uani d . 1 . .
    C C4 0.2529(3) 0.2128(3) -0.0733(2) 0.0405(6) Uani d . 1 . .
    C C5 0.2552(3) -0.0362(3) 0.0142(2) 0.0425(7) Uani d . 1 . .
    H H5 0.2329 -0.0317 -0.0613 0.051 Uiso calc R 1 . .
    C C6 0.2753(3) -0.1569(3) 0.1113(3) 0.0442(7) Uani d . 1 . .
    C C7 0.3133(3) -0.1642(3) 0.2232(3) 0.0440(7) Uani d . 1 . .
    C C8 0.3266(4) -0.0521(3) 0.2393(3) 0.0481(7) Uani d . 1 . .
    H H8 0.3507 -0.0578 0.3148 0.058 Uiso calc R 1 . .
    C C9 0.3036(3) 0.0699(3) 0.1407(2) 0.0413(6) Uani d . 1 . .
    C C10 0.2678(3) 0.0826(3) 0.0268(2) 0.0399(6) Uani d . 1 . .
    C C11 0.2208(4) 0.2260(3) -0.1983(3) 0.0527(8) Uani d . 1 . .
    H H11A 0.2364 0.3147 -0.2601 0.079 Uiso calc R 1 . .
    H H11B 0.1061 0.2074 -0.1871 0.079 Uiso calc R 1 . .
    H H11C 0.2992 0.1644 -0.2276 0.079 Uiso calc R 1 . .
    C C12 0.2578(3) 0.4597(3) -0.1475(3) 0.0444(7) Uani d . 1 . .
    C C13 0.1053(4) 0.5256(3) -0.1852(3) 0.0592(8) Uani d . 1 . .
    H H13 0.0075 0.4810 -0.1518 0.071 Uiso calc R 1 . .
    C C14 0.0962(4) 0.6549(3) -0.2704(3) 0.0641(9) Uani d . 1 . .
    H H14 -0.0067 0.6966 -0.2953 0.077 Uiso calc R 1 . .
    C C15 0.2384(4) 0.7232(3) -0.3192(3) 0.0524(8) Uani d . 1 . .
    C C16 0.3906(4) 0.6615(3) -0.2841(3) 0.0540(8) Uani d . 1 . .
    H H16 0.4875 0.7072 -0.3181 0.065 Uiso calc R 1 . .
    C C17 0.3995(4) 0.5314(3) -0.1982(3) 0.0497(7) Uani d . 1 . .
    H H17 0.5028 0.4907 -0.1737 0.060 Uiso calc R 1 . .
    C C18 0.2305(6) 0.9555(4) -0.3829(4) 0.0864(13) Uani d D 1 . .
    O O4A 0.1775(16) 0.9331(7) -0.2672(6) 0.159(4) Uani d PD 0.55 A 1
    O O4B 0.3254(11) 0.9405(7) -0.3076(8) 0.094(2) Uani d PD 0.45 A 2
    C C19 0.2078(6) 1.0852(3) -0.4860(4) 0.0876(12) Uani d . 1 A .
    H H19A 0.1643 1.1509 -0.4506 0.131 Uiso calc R 1 . .
    H H19B 0.1287 1.0822 -0.5329 0.131 Uiso calc R 1 . .
    H H19C 0.3155 1.1075 -0.5424 0.131 Uiso calc R 1 . .
    C C20 0.2417(4) -0.2736(3) -0.0087(3) 0.0571(8) Uani d . 1 . .
    H H20A 0.1307 -0.2306 -0.0234 0.086 Uiso calc R 1 . .
    H H20B 0.2502 -0.3627 -0.0032 0.086 Uiso calc R 1 . .
    H H20C 0.3270 -0.2258 -0.0781 0.086 Uiso calc R 1 . .
    C C21 0.2086(4) -0.3556(3) 0.3919(3) 0.0515(8) Uani d . 1 . .
    C C22 0.2624(5) -0.4899(3) 0.4777(3) 0.0720(10) Uani d . 1 . .
    H H22A 0.2921 -0.4860 0.5500 0.108 Uiso calc R 1 . .
    H H22B 0.3596 -0.5265 0.4327 0.108 Uiso calc R 1 . .
    H H22C 0.1707 -0.5449 0.5065 0.108 Uiso calc R 1 . .
loop_
    _atom_site_aniso_label
    _atom_site_aniso_U_11
    _atom_site_aniso_U_22
    _atom_site_aniso_U_33
    _atom_site_aniso_U_12
    _atom_site_aniso_U_13
    _atom_site_aniso_U_23
    O1 0.0708(14) 0.0396(11) 0.0404(11) -0.0112(9) -0.0212(9) -0.0075(9)
    O2 0.0779(15) 0.0445(12) 0.0597(13) -0.0139(10) -0.0268(11) -0.0153(10)
    O3 0.113(2) 0.0374(12) 0.0452(12) -0.0105(12) -0.0248(12) 0.0010(9)
    O5 0.0827(15) 0.0348(11) 0.0463(12) -0.0121(10) -0.0177(10) -0.0054(9)
    O6 0.0515(12) 0.0402(11) 0.0424(11) -0.0096(9) -0.0125(9) 0.0050(9)
    O7 0.0529(14) 0.0680(16) 0.0697(16) -0.0088(12) -0.0070(11) 0.0002(12)
    C2 0.0489(16) 0.0437(16) 0.0429(16) -0.0153(12) -0.0139(12) -0.0068(13)
    C3 0.0420(15) 0.0379(15) 0.0410(15) -0.0089(11) -0.0109(12) -0.0064(12)
    C4 0.0398(14) 0.0402(15) 0.0345(14) -0.0074(11) -0.0094(11) -0.0052(11)
    C5 0.0492(16) 0.0401(15) 0.0345(14) -0.0087(12) -0.0120(12) -0.0072(12)
    C6 0.0464(15) 0.0364(15) 0.0426(15) -0.0107(12) -0.0077(12) -0.0062(12)
    C7 0.0437(15) 0.0378(14) 0.0361(14) -0.0081(11) -0.0069(11) 0.0005(11)
    C8 0.0555(17) 0.0502(17) 0.0336(14) -0.0113(14) -0.0154(12) -0.0053(12)
    C9 0.0469(15) 0.0372(14) 0.0371(14) -0.0089(11) -0.0092(11) -0.0093(11)
    C10 0.0402(14) 0.0402(15) 0.0336(14) -0.0096(11) -0.0089(11) -0.0057(11)
    C11 0.073(2) 0.0404(15) 0.0380(15) -0.0088(14) -0.0198(14) -0.0027(12)
    C12 0.0499(16) 0.0397(15) 0.0401(15) -0.0092(12) -0.0122(12) -0.0084(12)
    C13 0.0510(17) 0.0442(17) 0.065(2) -0.0106(14) -0.0162(15) 0.0009(14)
    C14 0.0596(19) 0.0531(19) 0.063(2) -0.0022(15) -0.0246(16) -0.0007(15)
    C15 0.072(2) 0.0405(16) 0.0363(15) -0.0119(14) -0.0124(14) -0.0031(12)
    C16 0.0615(19) 0.0416(16) 0.0510(17) -0.0156(14) -0.0083(14) -0.0075(13)
    C17 0.0490(16) 0.0442(16) 0.0510(17) -0.0111(13) -0.0130(13) -0.0092(13)
    C18 0.153(4) 0.045(2) 0.057(2) -0.003(2) -0.040(3) -0.0074(16)
    O4A 0.341(14) 0.060(4) 0.057(4) 0.018(7) -0.045(6) -0.017(3)
    O4B 0.162(7) 0.044(3) 0.087(5) -0.015(4) -0.069(5) -0.009(3)
    C19 0.128(4) 0.0412(19) 0.070(2) -0.002(2) -0.020(2) -0.0011(16)
    C20 0.071(2) 0.0475(17) 0.0543(18) -0.0161(14) -0.0085(15) -0.0191(14)
    C21 0.0548(19) 0.0492(17) 0.0397(16) -0.0136(14) -0.0073(13) -0.0047(13)
    C22 0.077(2) 0.0501(19) 0.061(2) -0.0128(17) -0.0088(17) 0.0060(16)
_geom_special_details
;
All e.s.d.'s (except the e.s.d. in the dihedral angle between two l.s. planes)
are estimated using the full covariance matrix. The cell e.s.d.'s are taken
into account individually in the estimation of e.s.d.'s in distances, angles
and torsion angles; correlations between e.s.d.'s in cell parameters are only
used when they are defined by crystal symmetry. An approximate (isotropic)
treatment of cell e.s.d.'s is used for estimating e.s.d.'s involving l.s.
planes.
;
loop_
    _geom_bond_atom_site_label_1
    _geom_bond_atom_site_label_2
    _geom_bond_site_symmetry_2
    _geom_bond_distance
    _geom_bond_publ_flag
    O1 C2 . 1.369(3) ?
    O1 C9 . 1.380(3) ?
    O2 C2 . 1.205(3) ?
    O3 C18 . 1.324(4) ?
    O3 C15 . 1.402(3) ?
    O5 C6 . 1.364(3) ?
    O5 C20 . 1.423(4) ?
    O6 C21 . 1.363(3) ?
    O6 C7 . 1.392(3) ?
    O7 C21 . 1.194(4) ?
    C2 C3 . 1.461(4) ?
    C3 C4 . 1.371(4) ?
    C3 C12 . 1.480(4) ?
    C4 C10 . 1.442(3) ?
    C4 C11 . 1.498(4) ?
    C5 C6 . 1.364(4) ?
    C5 C10 . 1.421(4) ?
    C5 H5 . 0.930 ?
    C6 C7 . 1.392(4) ?
    C7 C8 . 1.369(4) ?
    C8 C9 . 1.386(4) ?
    C8 H8 . 0.930 ?
    C9 C10 . 1.386(4) ?
    C11 H11A . 0.960 ?
    C11 H11B . 0.960 ?
    C11 H11C . 0.960 ?
    C12 C17 . 1.389(4) ?
    C12 C13 . 1.392(4) ?
    C13 C14 . 1.369(4) ?
    C13 H13 . 0.930 ?
    C14 C15 . 1.372(5) ?
    C14 H14 . 0.930 ?
    C15 C16 . 1.369(5) ?
    C16 C17 . 1.378(4) ?
    C16 H16 . 0.930 ?
    C17 H17 . 0.930 ?
    C18 O4A . 1.248(7) ?
    C18 O4B . 1.257(7) ?
    C18 C19 . 1.461(5) ?
    C19 H19A . 0.960 ?
    C19 H19B . 0.960 ?
    C19 H19C . 0.960 ?
    C20 H20A . 0.960 ?
    C20 H20B . 0.960 ?
    C20 H20C . 0.960 ?
    C21 C22 . 1.470(4) ?
    C22 H22A . 0.960 ?
    C22 H22B . 0.960 ?
    C22 H22C . 0.960 ?
loop_
    _geom_angle_atom_site_label_1
    _geom_angle_atom_site_label_2
    _geom_angle_atom_site_label_3
    _geom_angle_site_symmetry_1
    _geom_angle_site_symmetry_3
    _geom_angle
    _geom_angle_publ_flag
    C2 O1 C9 . . 121.4(2) ?
    C18 O3 C15 . . 120.8(2) ?
    C6 O5 C20 . . 116.9(2) ?
    C21 O6 C7 . . 116.7(2) ?
    O2 C2 O1 . . 115.9(2) ?
    O2 C2 C3 . . 125.5(3) ?
    O1 C2 C3 . . 118.6(2) ?
    C4 C3 C2 . . 120.2(2) ?
    C4 C3 C12 . . 124.4(2) ?
    C2 C3 C12 . . 115.4(2) ?
    C3 C4 C10 . . 119.3(2) ?
    C3 C4 C11 . . 121.6(2) ?
    C10 C4 C11 . . 119.1(2) ?
    C6 C5 C10 . . 121.0(2) ?
    C6 C5 H5 . . 119.5 ?
    C10 C5 H5 . . 119.5 ?
    O5 C6 C5 . . 125.2(2) ?
    O5 C6 C7 . . 115.1(2) ?
    C5 C6 C7 . . 119.6(2) ?
    C8 C7 O6 . . 119.0(2) ?
    C8 C7 C6 . . 121.2(2) ?
    O6 C7 C6 . . 119.7(2) ?
    C7 C8 C9 . . 118.6(2) ?
    C7 C8 H8 . . 120.7 ?
    C9 C8 H8 . . 120.7 ?
    O1 C9 C10 . . 121.3(2) ?
    O1 C9 C8 . . 116.2(2) ?
    C10 C9 C8 . . 122.5(2) ?
    C9 C10 C5 . . 117.0(2) ?
    C9 C10 C4 . . 119.1(2) ?
    C5 C10 C4 . . 123.8(2) ?
    C4 C11 H11A . . 109.5 ?
    C4 C11 H11B . . 109.5 ?
    H11A C11 H11B . . 109.5 ?
    C4 C11 H11C . . 109.5 ?
    H11A C11 H11C . . 109.5 ?
    H11B C11 H11C . . 109.5 ?
    C17 C12 C13 . . 117.1(3) ?
    C17 C12 C3 . . 120.9(2) ?
    C13 C12 C3 . . 121.9(2) ?
    C14 C13 C12 . . 121.4(3) ?
    C14 C13 H13 . . 119.3 ?
    C12 C13 H13 . . 119.3 ?
    C13 C14 C15 . . 120.2(3) ?
    C13 C14 H14 . . 119.9 ?
    C15 C14 H14 . . 119.9 ?
    C16 C15 C14 . . 120.0(3) ?
    C16 C15 O3 . . 121.5(3) ?
    C14 C15 O3 . . 118.4(3) ?
    C15 C16 C17 . . 119.7(3) ?
    C15 C16 H16 . . 120.1 ?
    C17 C16 H16 . . 120.1 ?
    C16 C17 C12 . . 121.6(3) ?
    C16 C17 H17 . . 119.2 ?
    C12 C17 H17 . . 119.2 ?
    O4A C18 O3 . . 113.0(5) ?
    O4B C18 O3 . . 117.6(5) ?
    O4A C18 C19 . . 123.9(5) ?
    O4B C18 C19 . . 119.1(5) ?
    O3 C18 C19 . . 114.7(3) ?
    C18 C19 H19A . . 109.5 ?
    C18 C19 H19B . . 109.5 ?
    H19A C19 H19B . . 109.5 ?
    C18 C19 H19C . . 109.5 ?
    H19A C19 H19C . . 109.5 ?
    H19B C19 H19C . . 109.5 ?
    O5 C20 H20A . . 109.5 ?
    O5 C20 H20B . . 109.5 ?
    H20A C20 H20B . . 109.5 ?
    O5 C20 H20C . . 109.5 ?
    H20A C20 H20C . . 109.5 ?
    H20B C20 H20C . . 109.5 ?
    O7 C21 O6 . . 121.7(3) ?
    O7 C21 C22 . . 127.3(3) ?
    O6 C21 C22 . . 111.0(3) ?
    C21 C22 H22A . . 109.5 ?
    C21 C22 H22B . . 109.5 ?
    H22A C22 H22B . . 109.5 ?
    C21 C22 H22C . . 109.5 ?
    H22A C22 H22C . . 109.5 ?
    H22B C22 H22C . . 109.5 ?
loop_
    _geom_torsion_atom_site_label_1
    _geom_torsion_atom_site_label_2
    _geom_torsion_atom_site_label_3
    _geom_torsion_atom_site_label_4
    _geom_torsion_site_symmetry_1
    _geom_torsion_site_symmetry_2
    _geom_torsion_site_symmetry_3
    _geom_torsion_site_symmetry_4
    _geom_torsion
    _geom_torsion_publ_flag
    C9 O1 C2 O2 . . . . 177.5(2) ?
    C9 O1 C2 C3 . . . . -1.8(4) ?
    O2 C2 C3 C4 . . . . -177.4(3) ?
    O1 C2 C3 C4 . . . . 1.8(4) ?
    O2 C2 C3 C12 . . . . 3.8(4) ?
    O1 C2 C3 C12 . . . . -177.0(2) ?
    C2 C3 C4 C10 . . . . 0.3(4) ?
    C12 C3 C4 C10 . . . . 179.0(2) ?
    C2 C3 C4 C11 . . . . -179.9(2) ?
    C12 C3 C4 C11 . . . . -1.2(4) ?
    C20 O5 C6 C5 . . . . 2.5(4) ?
    C20 O5 C6 C7 . . . . -175.2(2) ?
    C10 C5 C6 O5 . . . . -179.4(2) ?
    C10 C5 C6 C7 . . . . -1.8(4) ?
    C21 O6 C7 C8 . . . . 106.7(3) ?
    C21 O6 C7 C6 . . . . -76.1(3) ?
    O5 C6 C7 C8 . . . . 179.6(2) ?
    C5 C6 C7 C8 . . . . 1.7(4) ?
    O5 C6 C7 O6 . . . . 2.5(4) ?
    C5 C6 C7 O6 . . . . -175.4(2) ?
    O6 C7 C8 C9 . . . . 176.3(2) ?
    C6 C7 C8 C9 . . . . -0.8(4) ?
    C2 O1 C9 C10 . . . . -0.4(4) ?
    C2 O1 C9 C8 . . . . 179.4(2) ?
    C7 C8 C9 O1 . . . . -180.0(2) ?
    C7 C8 C9 C10 . . . . -0.1(4) ?
    O1 C9 C10 C5 . . . . 179.9(2) ?
    C8 C9 C10 C5 . . . . 0.0(4) ?
    O1 C9 C10 C4 . . . . 2.6(4) ?
    C8 C9 C10 C4 . . . . -177.3(2) ?
    C6 C5 C10 C9 . . . . 0.9(4) ?
    C6 C5 C10 C4 . . . . 178.1(2) ?
    C3 C4 C10 C9 . . . . -2.5(4) ?
    C11 C4 C10 C9 . . . . 177.7(2) ?
    C3 C4 C10 C5 . . . . -179.6(2) ?
    C11 C4 C10 C5 . . . . 0.6(4) ?
    C4 C3 C12 C17 . . . . -113.2(3) ?
    C2 C3 C12 C17 . . . . 65.6(4) ?
    C4 C3 C12 C13 . . . . 70.4(4) ?
    C2 C3 C12 C13 . . . . -110.8(3) ?
    C17 C12 C13 C14 . . . . 1.2(5) ?
    C3 C12 C13 C14 . . . . 177.8(3) ?
    C12 C13 C14 C15 . . . . -1.0(5) ?
    C13 C14 C15 C16 . . . . 0.9(5) ?
    C13 C14 C15 O3 . . . . 176.9(3) ?
    C18 O3 C15 C16 . . . . -74.4(5) ?
    C18 O3 C15 C14 . . . . 109.6(4) ?
    C14 C15 C16 C17 . . . . -1.0(5) ?
    O3 C15 C16 C17 . . . . -176.9(3) ?
    C15 C16 C17 C12 . . . . 1.1(5) ?
    C13 C12 C17 C16 . . . . -1.2(4) ?
    C3 C12 C17 C16 . . . . -177.8(3) ?
    C15 O3 C18 O4A . . . . -27.7(9) ?
    C15 O3 C18 O4B . . . . 35.1(8) ?
    C15 O3 C18 C19 . . . . -177.3(3) ?
    C7 O6 C21 O7 . . . . -8.4(4) ?
    C7 O6 C21 C22 . . . . 173.1(3) ?
loop_
    _geom_hbond_atom_site_label_D
    _geom_hbond_atom_site_label_H
    _geom_hbond_atom_site_label_A
    _geom_hbond_site_symmetry_A
    _geom_hbond_distance_DH
    _geom_hbond_distance_HA
    _geom_hbond_distance_DA
    _geom_hbond_angle_DHA
    C20 H20B O2 1_545 0.96 2.47 3.362(4) 153.9
    C20 H20C O4B 1_545 0.96 2.55 3.297(9) 134.3
    C11 H11B O7 2 0.96 2.74 3.349(4) 122.2
    C13 H13 O2 2_565 0.93 2.74 3.331(4) 122.1
    C19 H19A O7 2_565 0.96 2.50 3.392(5) 153.6
    C17 H17 O2 2_665 0.93 2.66 3.246(3) 121.9
data_global
_journal_date_recd_electronic     2008-04-29
_journal_date_accepted     2008-05-01
_journal_name_full     'Acta Crystallographica, Section E'
_journal_year     2008
_journal_volume     64
_journal_issue      7
_journal_page_first     o1230
_journal_page_last     o1230
_journal_paper_category     QO
_journal_coeditor_code     CF2199
_publ_contact_author_name     'Qian Zhang'
_publ_contact_author_address
;
Department of Medicinal Chemistry,
School of Pharmacy,
FudanUniversity,
People's Republic of China,
Shanghai 200032
;
_publ_contact_author_email     zhangqian511@shmu.edu.cn
_publ_contact_author_fax     ?
_publ_contact_author_phone     '+86-021-54237070'
_publ_section_title
;
4-(7-Acetoxy-6-methoxy-4-methyl-2-oxo-2<i>H</i>-chromen-3-yl)phenyl acetate
;
loop_
    _publ_author_name
    _publ_author_footnote
    _publ_author_address
    'Jiang, Hao' .
;
Department of Medicinal Chemistry,
School of Pharmacy,
Fudan University,
Shanghai 200032
People's Republic of China
;
    'Xia, Peng' .
;
Department of Medicinal Chemistry,
School of Pharmacy,
Fudan University,
Shanghai 200032
People's Republic of China
;
    'Zhang, Qian' .
;
Department of Medicinal Chemistry,
School of Pharmacy,
Fudan University,
Shanghai 200032
People's Republic of China
;
