# Supplementary material for: 4-(7-Acet­oxy-6-meth­oxy-4-methyl-2-oxo-2H-chromen-3-yl)phenyl acetate
Source: Acta Crystallogr Sect E Struct Rep Online. 2008 Jun 7;64(Pt 7):o1230. doi: 10.1107/S1600536808012890 (PMC2961866; doi:10.1107/S1600536808012890)
Supplement: Supplementary file 2 [file e-64-o1230-Isup2.hkl]

# 
# h,k,l, Fc-squared, Fo-squared, sigma(Fo-squared) and status flag 
# 
data_I
_shelx_title ' f80328b in P-1' 
_shelx_refln_list_code          4 
_shelx_F_calc_maximum      169.62 
_exptl_crystal_F_000       400.00 
_reflns_d_resolution_high  0.8377 
 
loop_ 
 _symmetry_equiv_pos_as_xyz 
 'x, y, z' 
 '-x, -y, -z' 
 
_cell_length_a     8.1416 
_cell_length_b    11.1669 
_cell_length_c    11.7565 
_cell_angle_alpha  65.130 
_cell_angle_beta   75.392 
_cell_angle_gamma  79.055 
 
_shelx_F_squared_multiplier     1.000 
 
loop_ 
 _refln_index_h 
 _refln_index_k 
 _refln_index_l 
 _refln_F_squared_calc 
 _refln_F_squared_meas 
 _refln_F_squared_sigma 
 _refln_observed_status 
   1   0   0      262.25      260.66     15.01 o 
   2   0   0    28769.99    16313.49     92.70 o 
   3   0   0     2527.29     2505.42     34.98 o 
   4   0   0     1315.18     1407.15     21.57 o 
   5   0   0      525.14      526.15      6.06 o 
   6   0   0      266.38      280.91      5.10 o 
   7   0   0        0.82        0.49      1.14 o 
   8   0   0        6.28        6.06      1.47 o 
   9   0   0        1.38        2.15      1.98 o 
  -9   1   0        0.75        1.13      1.96 o 
  -8   1   0        2.78        2.27      1.38 o 
  -7   1   0       18.92       20.58      1.74 o 
  -6   1   0        4.58        4.26      0.95 o 
  -5   1   0       26.80       24.25      1.45 o 
  -4   1   0      139.17      169.89      9.81 o 
  -3   1   0      155.58      187.58     12.15 o 
  -2   1   0     2204.95     2138.17     91.29 o 
  -1   1   0     1708.26     1462.06     10.98 o 
   0   1   0       45.21       52.96      1.07 o 
   1   1   0      897.95      816.54      6.70 o 
   2   1   0      925.64      890.14     18.27 o 
   3   1   0      361.17      397.73     20.65 o 
   4   1   0      145.61      164.21     14.28 o 
   5   1   0        1.52        0.30      0.84 o 
   6   1   0      306.09      335.78     40.33 o 
   7   1   0        1.65        3.55      1.24 o 
   8   1   0       47.02       50.56      2.78 o 
   9   1   0        0.12       -0.29      2.33 o 
  -9   2   0        0.91        1.55      3.69 o 
  -8   2   0        2.27        2.25      1.43 o 
  -7   2   0        0.65        0.11      1.02 o 
  -6   2   0       58.79       65.91      3.94 o 
  -5   2   0        6.22       10.64      1.16 o 
  -4   2   0      129.53      144.54      7.53 o 
  -3   2   0      196.89      198.66      5.83 o 
  -2   2   0      804.06      687.49     18.80 o 
  -1   2   0        0.21        0.10      0.58 o 
   0   2   0      684.01      718.01      6.32 o 
   1   2   0       65.83       55.87      1.17 o 
   2   2   0        0.15        0.19      0.39 o 
   3   2   0     1277.48     1208.92      7.29 o 
   4   2   0       14.69       10.98      0.87 o 
   5   2   0        1.21        1.36      1.17 o 
   6   2   0       57.78       55.49      3.30 o 
   7   2   0       80.10       65.98      3.98 o 
   8   2   0       20.48       25.36      3.50 o 
   9   2   0        0.01        0.19      2.82 o 
  -8   3   0        0.00       -0.49      1.35 o 
  -7   3   0        5.82        5.23      1.38 o 
  -6   3   0       10.75       12.64      1.42 o 
  -5   3   0        5.40        5.08      1.06 o 
  -4   3   0       63.82       64.52      2.12 o 
  -3   3   0        6.38       10.09      0.98 o 
  -2   3   0       18.54       18.46      1.36 o 
  -1   3   0      247.01      189.97      3.21 o 
   0   3   0      271.97      301.62      3.98 o 
   1   3   0       15.22       18.56      0.87 o 
   2   3   0      136.97      133.13      2.14 o 
   3   3   0      221.11      181.81      7.68 o 
   4   3   0      215.69      227.67      3.11 o 
   5   3   0        5.42        7.87      1.36 o 
   6   3   0        3.88        2.33      1.07 o 
   7   3   0       44.84       34.50      2.92 o 
   8   3   0        7.69        8.55      2.14 o 
   9   3   0        2.39        4.28      2.72 o 
  -8   4   0       80.03      129.73      7.39 o 
  -7   4   0        0.06        0.54      1.40 o 
  -6   4   0      167.68      222.90      6.41 o 
  -5   4   0        0.24        0.32      0.78 o 
  -4   4   0        0.33        3.47      0.85 o 
  -3   4   0        1.96        2.33      1.07 o 
  -2   4   0        8.95       -0.10      0.78 o 
  -1   4   0     1073.42     1110.39      9.81 o 
   0   4   0      254.52      280.05      3.98 o 
   1   4   0     1162.84     1231.85      8.16 o 
   2   4   0       86.41       81.82      1.85 o 
   3   4   0        0.33       -0.19      0.68 o 
   4   4   0      200.18      177.44      3.01 o 
   5   4   0        7.06        7.87      0.97 o 
   6   4   0        4.79        3.50      1.26 o 
   7   4   0        6.45        6.12      1.55 o 
   8   4   0        1.50        1.94      1.55 o 
   9   4   0       16.59       26.92      4.28 o 
  -8   5   0        0.67        3.79      4.37 o 
  -7   5   0        0.07       -0.77      1.65 o 
  -6   5   0       36.26       52.63      7.09 o 
  -5   5   0       28.56       43.55      2.20 o 
  -4   5   0       38.42       45.68      1.69 o 
  -3   5   0       17.07        7.19      1.36 o 
  -2   5   0      278.75      318.34      5.44 o 
  -1   5   0       73.50       58.11      2.14 o 
   0   5   0     1556.84     1932.27     14.87 o 
   1   5   0        0.93        0.68      0.78 o 
   2   5   0       18.05       13.90      1.17 o 
   3   5   0        9.22        5.44      0.87 o 
   4   5   0        8.85        7.68      0.97 o 
   5   5   0        2.73        1.75      0.87 o 
   6   5   0       34.85       25.65      2.33 o 
   7   5   0        0.09        0.87      1.36 o 
   8   5   0        9.76        8.07      2.14 o 
  -7   6   0        0.57        1.94      2.23 o 
  -6   6   0        1.25        1.26      1.46 o 
  -5   6   0        1.73        1.99      1.00 o 
  -4   6   0        0.52        0.06      0.74 o 
  -3   6   0       19.62       17.81      5.10 o 
  -2   6   0        0.44        0.28      0.86 o 
  -1   6   0      246.14      238.56      9.81 o 
   0   6   0      127.71      165.68      3.40 o 
   1   6   0      258.28      270.82      3.98 o 
   2   6   0       83.03       86.97      2.33 o 
   3   6   0       12.70       13.51      1.26 o 
   4   6   0      113.76       97.76      2.62 o 
   5   6   0       34.06       24.10      1.55 o 
   6   6   0       23.64       21.96      2.33 o 
   7   6   0        7.90        4.66      1.65 o 
   8   6   0        0.77        0.29      1.65 o 
  -6   7   0        0.03       -0.49      1.75 o 
  -5   7   0        0.70       -0.39      1.65 o 
  -4   7   0        0.42        5.15      2.14 o 
  -3   7   0        0.87        0.72      1.16 o 
  -2   7   0        0.09        0.97      0.68 o 
  -1   7   0      196.29      194.73      6.22 o 
   0   7   0       17.59       18.17      1.26 o 
   1   7   0      114.03      126.81      2.92 o 
   2   7   0        0.34       -0.10      0.87 o 
   3   7   0      182.15      181.91      3.69 o 
   4   7   0       25.05       27.60      1.65 o 
   5   7   0        9.86        6.12      1.26 o 
   6   7   0       15.32       13.70      2.14 o 
   7   7   0        3.36        4.66      1.85 o 
   8   7   0        2.63        1.75      1.85 o 
  -6   8   0        0.06       -0.39      1.94 o 
  -5   8   0        8.84       13.99      2.53 o 
  -3   8   0      150.99      261.88      7.48 o 
  -2   8   0       59.71      100.77      4.66 o 
  -1   8   0      368.48      534.74     10.69 o 
   0   8   0      244.60      304.93      4.76 o 
   1   8   0      780.91      936.45      8.65 o 
   2   8   0       21.90       22.25      1.75 o 
   3   8   0     1550.09     1800.99     13.51 o 
   4   8   0       13.56       15.64      1.55 o 
   5   8   0      411.05      427.56      6.32 o 
   6   8   0       10.93       13.22      2.43 o 
   7   8   0       27.04       25.85      3.01 o 
  -5   9   0        2.41        3.50      2.33 o 
  -3   9   0        0.00        0.29      1.55 o 
  -2   9   0      196.89      316.10      8.36 o 
  -1   9   0      193.40      278.40      7.97 o 
   0   9   0      306.55      405.40      9.52 o 
   1   9   0      690.02      887.48     14.58 o 
   2   9   0      158.74      179.38      6.61 o 
   3   9   0      512.02      626.18      7.77 o 
   4   9   0        5.70        6.41      1.46 o 
   5   9   0      185.50      196.29      4.57 o 
   6   9   0       79.55       88.04      4.86 o 
  -3  10   0        0.12        0.39      1.85 o 
  -2  10   0        8.31       10.40      2.33 o 
  -1  10   0       33.27       39.55      3.30 o 
   0  10   0       21.35       30.90      3.11 o 
   1  10   0       42.80       52.47      3.89 o 
   3  10   0       41.82       47.81      3.79 o 
   4  10   0        0.34        0.97      1.94 o 
   5  10   0       39.18       40.81      3.69 o 
  -3  11   0        2.03        6.12      2.72 o 
  -2  11   0        1.18        1.17      1.85 o 
  -1  11   0        2.38        5.73      2.04 o 
   0  11   0        1.59        1.26      1.65 o 
   1  11   0       12.29       22.64      3.01 o 
   2  11   0        0.37        0.10      2.04 o 
   3  11   0        8.05        9.13      2.72 o 
   4  11   0        1.35        2.14      2.53 o 
   0  12   0        1.18        0.68      1.94 o 
   1  12   0       13.71       31.68      3.50 o 
   2  12   0        0.01        0.97      2.33 o 
  -3 -11   1        1.94        2.14      2.43 o 
  -2 -11   1        0.14        3.50      2.43 o 
  -1 -11   1        5.15        5.83      2.23 o 
   0 -11   1        0.06        0.78      1.75 o 
   1 -11   1        5.49       11.56      2.43 o 
   2 -11   1        0.13        1.65      2.23 o 
  -5 -10   1        2.07        2.53      2.53 o 
  -4 -10   1        6.70        9.52      2.53 o 
  -3 -10   1       16.84       17.88      2.82 o 
  -2 -10   1       24.74       26.43      3.21 o 
  -1 -10   1        0.12        0.29      1.46 o 
   0 -10   1        1.55        0.78      1.46 o 
   1 -10   1       16.56       17.88      2.43 o 
   2 -10   1        1.67        1.26      1.94 o 
   3 -10   1        2.60        4.57      2.33 o 
  -5  -9   1       76.57       82.69      4.66 o 
  -4  -9   1       17.00       20.11      2.62 o 
  -3  -9   1       15.93       16.91      2.62 o 
  -2  -9   1      112.01      130.99      5.44 o 
  -1  -9   1       16.14       16.32      2.53 o 
   0  -9   1        0.07        0.10      1.26 o 
   1  -9   1      101.55      113.21      5.25 o 
   2  -9   1        1.84        4.08      1.94 o 
   3  -9   1       29.60       35.76      3.40 o 
   5  -9   1        1.04        2.62      2.33 o 
  -7  -8   1      171.86      157.61      6.41 o 
  -6  -8   1        0.24        1.85      1.94 o 
  -5  -8   1      363.86      367.80      6.02 o 
  -4  -8   1        0.07        0.19      1.26 o 
  -3  -8   1      544.76      643.96      7.48 o 
  -2  -8   1       20.97       21.86      2.43 o 
  -1  -8   1       85.81      107.86      4.86 o 
   0  -8   1      119.83      135.65      5.34 o 
   1  -8   1        9.63       15.26      2.04 o 
   2  -8   1        0.00        0.97      1.46 o 
   3  -8   1        1.08       -0.10      1.75 o 
   5  -8   1        2.94        5.05      2.33 o 
   6  -8   1        2.62        5.93      2.33 o 
  -7  -7   1        3.07        4.37      2.04 o 
  -6  -7   1        5.98        7.00      1.94 o 
  -5  -7   1        0.71        0.29      0.97 o 
  -4  -7   1        0.41       -0.29      0.87 o 
  -3  -7   1       23.83       22.84      1.65 o 
  -2  -7   1       19.14       20.21      1.46 o 
  -1  -7   1        0.18       -0.10      0.87 o 
   0  -7   1       19.25       26.72      2.33 o 
   1  -7   1       16.30       13.70      1.94 o 
   2  -7   1        3.10        4.76      1.46 o 
   3  -7   1      129.73      195.02      6.02 o 
   4  -7   1       39.40       61.41      3.79 o 
   5  -7   1       32.87       45.87      3.69 o 
   6  -7   1        0.08        1.46      1.85 o 
   7  -7   1        3.09        5.34      2.72 o 
  -8  -6   1        2.49        2.04      1.94 o 
  -7  -6   1       40.49       34.50      3.01 o 
  -6  -6   1       34.82       24.97      2.53 o 
  -5  -6   1       26.49       25.46      1.65 o 
  -4  -6   1        3.21        2.23      0.87 o 
  -3  -6   1       31.80       26.82      1.55 o 
  -2  -6   1       24.56       23.71      1.46 o 
  -1  -6   1       42.02       41.88      1.65 o 
   0  -6   1        0.38        1.07      0.78 o 
   1  -6   1        1.00        0.87      0.68 o 
   2  -6   1        1.79        1.07      0.78 o 
   3  -6   1      171.00      244.87      6.51 o 
   4  -6   1       29.43       38.97      3.01 o 
   5  -6   1       49.97       67.15      4.08 o 
   6  -6   1        6.42       10.98      2.14 o 
   7  -6   1        3.26        3.98      1.94 o 
  -8  -5   1        9.98       10.79      2.33 o 
  -7  -5   1       22.98       14.09      2.23 o 
  -6  -5   1        3.59        1.46      1.26 o 
  -5  -5   1        0.51       -0.78      0.78 o 
  -4  -5   1       53.68       50.63      1.94 o 
  -3  -5   1        1.99        2.43      0.78 o 
  -2  -5   1        2.72        3.11      0.78 o 
  -1  -5   1      330.42      361.77      4.08 o 
   0  -5   1      135.54      153.44      2.53 o 
   1  -5   1       67.54       72.49      1.75 o 
   2  -5   1       20.60       27.50      1.38 o 
   3  -5   1        0.37        5.27      1.07 o 
   4  -5   1       17.69       18.04      1.94 o 
   5  -5   1        1.01        2.31      1.80 o 
   6  -5   1        0.28        0.58      1.46 o 
   7  -5   1        0.58        1.07      1.65 o 
   8  -5   1        1.36        0.29      2.23 o 
  -8  -4   1        1.28        1.94      2.23 o 
  -7  -4   1        0.03        0.39      1.26 o 
  -6  -4   1       23.37       16.71      1.94 o 
  -5  -4   1       36.23       34.30      1.65 o 
  -4  -4   1       55.99       55.39      2.72 o 
  -3  -4   1      568.47      485.57      4.96 o 
  -2  -4   1      226.60      197.84      2.92 o 
  -1  -4   1       14.60       25.65      1.17 o 
   0  -4   1      277.52      339.03      3.50 o 
   1  -4   1      575.17      740.45      6.61 o 
   2  -4   1      309.37      385.76     13.65 o 
   3  -4   1      312.41      433.85     12.34 o 
   4  -4   1      402.35      413.23    271.60 o 
   5  -4   1       71.21       85.49      5.15 o 
   6  -4   1      117.05      155.92     20.26 o 
   7  -4   1        2.14        2.13      1.35 o 
   8  -4   1       25.52       42.07      3.13 o 
  -9  -3   1        0.23        0.49      2.14 o 
  -8  -3   1        4.37        6.02      2.04 o 
  -7  -3   1        9.89        7.87      1.75 o 
  -6  -3   1       21.80       16.81      2.04 o 
  -5  -3   1       21.47       19.53      1.75 o 
  -4  -3   1        8.08        4.57      0.78 o 
  -3  -3   1      425.65      329.90     12.63 o 
  -2  -3   1      270.25      270.14      4.86 o 
  -1  -3   1      100.81       87.07      1.55 o 
   0  -3   1     1464.70     1521.43      8.55 o 
   1  -3   1        0.21        0.78      0.51 o 
   2  -3   1     2025.79     2298.63     12.22 o 
   3  -3   1       79.87       77.95      3.26 o 
   4  -3   1      166.18      175.45      5.34 o 
   5  -3   1       16.17       17.19      1.42 o 
   6  -3   1      111.41      133.24     16.67 o 
   7  -3   1       16.54       18.84      1.79 o 
   8  -3   1       13.53       18.17      2.05 o 
  -9  -2   1        0.03       -0.39      2.23 o 
  -8  -2   1        3.36        3.60      1.75 o 
  -7  -2   1       22.72       15.94      2.23 o 
  -6  -2   1       13.14       16.52      1.94 o 
  -5  -2   1       80.54       62.77      3.11 o 
  -4  -2   1       60.52       54.13      1.65 o 
  -3  -2   1      219.05      204.55      2.72 o 
  -2  -2   1      791.16      719.37      5.44 o 
  -1  -2   1      131.76      120.88      1.65 o 
   0  -2   1      522.96      459.14      3.69 o 
   1  -2   1      303.90      305.62      2.66 o 
   2  -2   1      168.29      184.36     13.31 o 
   3  -2   1        7.50        9.74      0.66 o 
   4  -2   1        1.33        0.25      0.54 o 
   5  -2   1        2.72        1.26      0.81 o 
   6  -2   1        1.99        2.64      0.85 o 
   7  -2   1       39.15       47.61      5.15 o 
   8  -2   1        1.15        0.60      1.41 o 
   9  -2   1        0.08        1.36      1.81 o 
  -9  -1   1        3.08        4.18      2.82 o 
  -8  -1   1        9.65        6.41      2.23 o 
  -7  -1   1        1.41        1.46      1.85 o 
  -6  -1   1       76.79       61.32      3.50 o 
  -5  -1   1       60.50       56.17      3.50 o 
  -4  -1   1       15.26       18.95      1.17 o 
  -3  -1   1      419.93      407.64      4.76 o 
  -2  -1   1        1.94        2.14      0.58 o 
  -1  -1   1      956.16      941.41     11.27 o 
   0  -1   1       32.05       36.93      1.17 o 
   1  -1   1      297.60      304.36      8.99 o 
   2  -1   1      292.84      259.66    143.18 o 
   3  -1   1      225.04      261.56      2.49 o 
   4  -1   1        0.01        0.96      0.67 o 
   5  -1   1        2.62        5.08      0.93 o 
   6  -1   1       12.82       12.57      1.33 o 
   7  -1   1       66.25       63.88      2.68 o 
   8  -1   1        0.91        0.96      1.18 o 
   9  -1   1        0.20       -0.43      1.60 o 
  -9   0   1       31.37       29.54      4.37 o 
  -8   0   1       13.71       15.22      2.01 o 
  -7   0   1      718.89      750.88     52.62 o 
  -6   0   1      193.84      194.08      4.23 o 
  -5   0   1      988.63     1016.47      8.94 o 
  -4   0   1     3076.06     3137.10     58.01 o 
  -3   0   1      381.25      329.07      2.71 o 
  -2   0   1     8279.43     7571.99    103.59 o 
  -1   0   1      792.98      708.68      6.41 o 
   0   0   1     2456.92     2111.56     15.94 o 
   1   0   1      783.67      776.99      4.76 o 
   2   0   1       13.68       19.32      0.86 o 
   3   0   1     1848.05     1868.32     29.93 o 
   4   0   1      234.43      248.61      8.11 o 
   5   0   1       80.40       96.60      4.18 o 
   6   0   1        0.71        1.93      0.93 o 
   7   0   1       17.11       15.91      1.52 o 
   8   0   1       18.13       15.26      1.79 o 
   9   0   1        0.01       -0.66      1.46 o 
  -9   1   1        6.86       10.49      3.50 o 
  -8   1   1        0.97        1.01      1.61 o 
  -7   1   1       10.81       11.49      1.59 o 
  -6   1   1       51.26       38.20      3.26 o 
  -5   1   1        6.49        8.23      2.14 o 
  -4   1   1     1118.27     1112.77      8.53 o 
  -3   1   1      267.71      227.26      5.73 o 
  -2   1   1     1834.97     1811.56     42.32 o 
  -1   1   1     3520.03     3028.89    150.08 o 
   0   1   1       42.90       34.50      0.78 o 
   1   1   1     3647.32     3119.59     38.58 o 
   2   1   1      100.92       95.23      1.58 o 
   3   1   1       36.37       28.35      1.13 o 
   4   1   1      111.48      107.50      2.32 o 
   5   1   1       32.18       26.78      1.42 o 
   6   1   1        4.98        5.90      1.05 o 
   7   1   1        0.07        0.33      1.51 o 
   8   1   1        0.20        0.86      1.21 o 
   9   1   1        0.63        2.00      1.59 o 
  -8   2   1        1.10        3.98      2.62 o 
  -7   2   1        5.51        6.31      1.29 o 
  -6   2   1        0.87        2.93      0.95 o 
  -5   2   1        0.47       -0.18      0.72 o 
  -4   2   1     1165.16     1298.91     29.83 o 
  -3   2   1       52.07       47.17      1.52 o 
  -2   2   1     2371.59     2306.66     12.00 o 
  -1   2   1     1211.09     1096.78      9.33 o 
   0   2   1      411.73      557.19      6.41 o 
   1   2   1     1143.79     1164.51      9.23 o 
   2   2   1     1796.19     1595.67     12.24 o 
   3   2   1      361.76      345.47     11.95 o 
   4   2   1       14.46       10.95      0.66 o 
   5   2   1       19.79       16.04      1.31 o 
   6   2   1        7.77        7.28      1.07 o 
   7   2   1        1.12       -0.09      0.99 o 
   8   2   1        0.70        0.96      1.40 o 
   9   2   1        2.33        3.21      2.53 o 
  -8   3   1        1.10        3.60      2.72 o 
  -7   3   1       12.27       12.11      1.66 o 
  -6   3   1        1.30        2.13      1.04 o 
  -5   3   1       18.53       21.40      1.49 o 
  -4   3   1      217.62      237.11      3.80 o 
  -3   3   1      267.40      280.84      7.68 o 
  -2   3   1      104.99      108.35      3.11 o 
  -1   3   1      131.89      133.13      2.92 o 
   0   3   1     1812.12     2118.55     15.84 o 
   1   3   1      931.27      974.83      8.84 o 
   2   3   1      104.89       77.74      2.33 o 
   3   3   1       79.51       65.30      2.53 o 
   4   3   1      247.89      246.04      3.11 o 
   5   3   1       29.72       19.43      1.94 o 
   6   3   1        0.73        0.58      1.26 o 
   7   3   1       44.45       35.47      3.01 o 
   8   3   1        2.76        2.43      1.85 o 
   9   3   1        0.56        1.36      3.11 o 
  -8   4   1        2.24        4.18      3.40 o 
  -7   4   1        8.01       10.40      2.92 o 
  -6   4   1        1.59        3.40      1.22 o 
  -5   4   1        2.43        2.70      1.00 o 
  -4   4   1       19.75       24.48      1.75 o 
  -3   4   1      224.55      250.51     11.71 o 
  -2   4   1        2.22        2.43      1.07 o 
  -1   4   1       71.55       73.66      2.43 o 
   0   4   1       80.20      100.67      2.62 o 
   1   4   1      435.54      465.46      6.02 o 
   2   4   1       40.03       30.41      1.65 o 
   3   4   1     1081.29     1044.41     10.79 o 
   4   4   1      294.23      281.61      3.79 o 
   5   4   1      235.07      204.26      3.21 o 
   6   4   1        0.04       -0.19      1.07 o 
   7   4   1      120.91       94.74      4.37 o 
   8   4   1        2.29        4.08      1.65 o 
   9   4   1       24.29       23.42      3.50 o 
  -8   5   1        4.89        8.75      4.57 o 
  -7   5   1       29.19       58.79      5.34 o 
  -6   5   1        9.29       11.95      1.58 o 
  -5   5   1        0.99        0.71      0.79 o 
  -4   5   1        3.21        4.27      1.07 o 
  -3   5   1       53.08       57.33      2.92 o 
  -2   5   1       65.34       58.21      2.62 o 
  -1   5   1       64.46       42.85      2.04 o 
   0   5   1      314.25      386.94      5.73 o 
   1   5   1       67.43       58.79      2.23 o 
   2   5   1       36.67       30.61      1.85 o 
   3   5   1       32.05       26.43      1.36 o 
   4   5   1       55.65       51.60      2.72 o 
   5   5   1       32.63       36.05      1.65 o 
   6   5   1       82.65       72.68      3.69 o 
   7   5   1       58.99       54.22      3.50 o 
   8   5   1        4.35        5.05      1.85 o 
   9   5   1       10.14        8.26      2.33 o 
  -7   6   1        6.94       10.11      3.50 o 
  -6   6   1        0.21        0.54      1.35 o 
  -5   6   1       19.32       26.44      1.84 o 
  -4   6   1       20.65       27.84      2.62 o 
  -3   6   1      315.55      333.40      6.70 o 
  -2   6   1       62.89       67.53      2.82 o 
  -1   6   1       46.25       30.90      1.75 o 
   0   6   1      316.61      320.47      5.34 o 
   1   6   1       51.69       50.04      2.43 o 
   2   6   1      139.26      159.85      4.18 o 
   3   6   1        0.04        0.19      0.97 o 
   4   6   1       14.53       10.88      1.17 o 
   5   6   1       50.69       30.90      3.50 o 
   6   6   1        0.45        2.53      1.36 o 
   7   6   1       13.24        9.04      1.85 o 
   8   6   1        4.88        2.62      1.65 o 
  -5   7   1        0.85        2.07      1.05 o 
  -4   7   1      124.12      177.40      7.39 o 
  -3   7   1       11.25       14.58      1.94 o 
  -2   7   1       53.76       35.08      1.55 o 
  -1   7   1      285.65      241.67      4.37 o 
   0   7   1        6.89        8.94      1.17 o 
   1   7   1      367.50      454.28      7.29 o 
   2   7   1       63.44       63.26      3.01 o 
   3   7   1        0.12       -0.10      1.07 o 
   4   7   1        7.56        5.44      1.17 o 
   5   7   1       36.00       35.08      1.85 o 
   6   7   1        2.03        1.17      1.36 o 
   7   7   1       18.24       17.69      2.53 o 
   8   7   1        4.00        3.01      1.94 o 
  -5   8   1       31.97       52.76      4.08 o 
  -3   8   1      129.46      163.74      4.86 o 
  -2   8   1      309.51      201.24      3.69 o 
  -1   8   1       98.99       92.02      2.92 o 
   0   8   1        0.21        0.39      0.97 o 
   1   8   1      115.92      141.00      4.18 o 
   2   8   1      192.25      199.98      4.18 o 
   3   8   1       36.04       41.98      2.14 o 
   4   8   1      122.71      127.68      3.50 o 
   5   8   1       46.36       48.78      2.43 o 
   6   8   1        6.91        7.19      2.14 o 
   7   8   1       24.27       23.22      2.82 o 
  -3   9   1        3.17        5.54      2.14 o 
  -2   9   1       67.76       91.54      4.66 o 
  -1   9   1      334.97      443.11     10.01 o 
   0   9   1        8.74        5.64      1.17 o 
   1   9   1      362.40      426.39      6.02 o 
   2   9   1      456.93      609.08      8.16 o 
   3   9   1       18.82       20.21      1.85 o 
   4   9   1      655.46      795.16      9.23 o 
   5   9   1        0.92        0.58      1.36 o 
   6   9   1       50.35       48.88      3.89 o 
   7   9   1        0.32        2.62      2.04 o 
  -3  10   1        0.01       -0.58      1.94 o 
  -2  10   1        2.33        6.32      1.94 o 
  -1  10   1       44.89       62.09      3.98 o 
   0  10   1       40.35       59.66      4.08 o 
   1  10   1       44.89       58.21      3.98 o 
   2  10   1       46.10       58.11      4.08 o 
   3  10   1        8.20       11.56      1.65 o 
   4  10   1        6.42        8.94      1.65 o 
   5  10   1       10.82       15.84      1.94 o 
   6  10   1        6.24        8.84      2.62 o 
  -3  11   1        5.00        9.33      2.62 o 
  -2  11   1        3.74        4.28      2.14 o 
  -1  11   1       17.23       28.86      3.01 o 
   0  11   1       11.04       13.90      2.33 o 
   1  11   1       19.52       20.70      2.72 o 
   2  11   1        2.34        2.14      1.85 o 
   3  11   1       30.93       40.04      3.89 o 
   4  11   1        3.85        4.08      2.53 o 
   5  11   1        1.61       -0.39      2.72 o 
  -1  12   1       13.91       30.61      3.30 o 
   0  12   1        0.03       -0.29      1.75 o 
   1  12   1        7.46       12.54      2.62 o 
   2  12   1        0.16        0.58      2.43 o 
   3  12   1        0.06       -0.19      2.43 o 
  -2 -11   2        1.31        7.29      3.01 o 
  -1 -11   2        4.91       11.95      2.62 o 
   0 -11   2        4.30        8.16      2.33 o 
   1 -11   2        2.95        6.70      2.53 o 
  -4 -10   2        0.13       -0.58      2.33 o 
  -3 -10   2        2.51        3.30      2.23 o 
  -2 -10   2        0.08        3.21      2.23 o 
  -1 -10   2        0.45        1.07      1.75 o 
   0 -10   2        0.96        6.32      1.85 o 
   1 -10   2        0.04        1.07      1.65 o 
   2 -10   2        0.21        2.23      2.14 o 
   3 -10   2        0.22        1.65      2.23 o 
  -4  -9   2       68.42       72.88      4.57 o 
  -3  -9   2        0.09       -0.19      1.75 o 
  -2  -9   2       52.98       58.40      3.89 o 
  -1  -9   2       68.09       76.57      4.37 o 
   0  -9   2       66.21       83.86      4.47 o 
   1  -9   2       31.66       39.16      3.21 o 
   2  -9   2        5.87       10.79      2.14 o 
   3  -9   2        2.68        8.65      2.14 o 
  -5  -8   2       49.89       57.53      3.89 o 
  -4  -8   2      104.07       98.63      4.76 o 
  -3  -8   2      123.64      125.45      5.15 o 
  -2  -8   2      106.41      108.25      4.76 o 
  -1  -8   2        5.22        3.69      1.75 o 
   0  -8   2        0.02        1.46      1.26 o 
   1  -8   2       51.67       50.72      3.40 o 
   2  -8   2       13.53       15.35      2.33 o 
   3  -8   2       22.77       23.13      2.72 o 
   5  -8   2       59.03      102.32      5.93 o 
  -7  -7   2       31.50       27.69      3.30 o 
  -6  -7   2        0.06       -0.39      1.55 o 
  -5  -7   2      106.20      101.55      3.21 o 
  -4  -7   2      244.55      243.51      4.57 o 
  -3  -7   2      427.26      421.53      8.65 o 
  -2  -7   2      312.20      313.58      7.39 o 
  -1  -7   2      127.60      120.11      4.66 o 
   0  -7   2        1.41       -0.19      0.87 o 
   1  -7   2        2.50        3.50      1.26 o 
   2  -7   2        8.49       10.20      1.65 o 
   3  -7   2      212.11      297.25      7.39 o 
   4  -7   2        6.23        8.16      2.14 o 
   5  -7   2       63.55       94.84      5.44 o 
   6  -7   2        0.01        0.87      1.85 o 
  -7  -6   2        6.48        5.05      1.94 o 
  -6  -6   2        2.77        4.86      1.75 o 
  -5  -6   2       16.10       11.95      1.26 o 
  -4  -6   2      161.82      145.27      3.30 o 
  -3  -6   2        0.02       -0.19      0.87 o 
  -2  -6   2      405.11      419.01      4.96 o 
  -1  -6   2        8.32        6.70      1.46 o 
   0  -6   2       18.11       16.03      1.65 o 
   1  -6   2        1.90        4.28      1.07 o 
   2  -6   2       70.30       76.18      3.40 o 
   3  -6   2       13.27       15.55      1.94 o 
   4  -6   2      211.44      286.08      6.70 o 
   5  -6   2       13.52       20.11      2.62 o 
   6  -6   2        0.02       -0.29      1.36 o 
   7  -6   2        4.61        6.22      2.33 o 
  -8  -5   2        0.80        1.46      2.72 o 
  -7  -5   2        0.08        0.78      1.46 o 
  -6  -5   2        0.70        1.75      1.55 o 
  -5  -5   2        0.41        1.36      0.97 o 
  -4  -5   2       43.36       34.98      1.75 o 
  -3  -5   2      142.24      124.19      2.72 o 
  -2  -5   2      272.89      244.78      3.50 o 
  -1  -5   2        6.20        5.93      0.87 o 
   0  -5   2       73.91       70.94      1.65 o 
   1  -5   2       29.81       28.18      1.17 o 
   2  -5   2      410.20      496.45      8.16 o 
   3  -5   2       42.05       52.57      2.82 o 
   4  -5   2      604.82      781.85     14.67 o 
   5  -5   2        0.07        0.10      1.17 o 
   6  -5   2        5.36        6.70      1.85 o 
   7  -5   2        0.13       -0.58      1.65 o 
   8  -5   2        1.80        1.07      2.04 o 
  -8  -4   2        3.15        3.40      2.04 o 
  -7  -4   2        1.24        1.36      1.85 o 
  -6  -4   2        0.28        1.85      1.36 o 
  -5  -4   2        4.67        3.69      0.97 o 
  -4  -4   2       22.45       23.90      1.36 o 
  -3  -4   2       60.94       62.00      1.94 o 
  -2  -4   2      116.66      107.67      2.23 o 
  -1  -4   2     1226.81     1363.52      8.45 o 
   0  -4   2       15.19       18.46      0.97 o 
   1  -4   2     2495.98     2890.98     14.48 o 
   2  -4   2      211.30      275.70      3.26 o 
   3  -4   2        0.95        0.58      0.82 o 
   4  -4   2      324.39      410.55      4.20 o 
   5  -4   2       60.68       73.88      3.45 o 
   6  -4   2       26.94       31.87      2.72 o 
   7  -4   2        0.10       -0.49      1.36 o 
   8  -4   2        1.85        1.85      2.04 o 
  -8  -3   2        1.04        0.49      1.85 o 
  -7  -3   2        0.36        0.10      1.36 o 
  -6  -3   2       49.05       48.78      3.60 o 
  -5  -3   2       15.09        9.91      1.55 o 
  -4  -3   2       97.78       69.87      3.89 o 
  -3  -3   2        0.19        0.39      0.68 o 
  -2  -3   2      738.13      675.93      5.54 o 
  -1  -3   2      617.58      628.12      4.86 o 
   0  -3   2      172.76      143.23      1.75 o 
   1  -3   2      257.09      270.92      2.92 o 
   2  -3   2      184.67      221.97      2.66 o 
   3  -3   2       12.20       20.34      1.09 o 
   4  -3   2      293.87      357.14     18.32 o 
   5  -3   2       69.20       57.28     34.11 o 
   6  -3   2        0.00       -0.06      0.97 o 
   7  -3   2      123.86      150.85     13.60 o 
   8  -3   2        4.51        8.84      2.43 o 
  -8  -2   2        0.08       -0.29      1.46 o 
  -7  -2   2        2.57        4.76      1.65 o 
  -6  -2   2       48.46       44.60      3.11 o 
  -5  -2   2        2.47        3.21      1.55 o 
  -4  -2   2       17.32       16.32      1.17 o 
  -3  -2   2      279.38      285.10      5.34 o 
  -2  -2   2       21.73       16.71      0.97 o 
  -1  -2   2      107.14       94.94      1.65 o 
   0  -2   2      725.31      638.62      4.37 o 
   1  -2   2       53.67       53.06      1.07 o 
   2  -2   2       25.35       22.85      1.31 o 
   3  -2   2      198.64      215.58      2.39 o 
   4  -2   2        9.74        2.50      1.85 o 
   5  -2   2       10.32       13.05      2.14 o 
   6  -2   2       11.13       15.14      1.42 o 
   7  -2   2        0.71        0.54      1.02 o 
   8  -2   2       18.93       23.66      2.15 o 
   9  -2   2        0.00       -0.08      1.61 o 
  -8  -1   2        4.64        5.44      2.23 o 
  -7  -1   2       33.76       25.75      2.72 o 
  -6  -1   2       14.11       16.42      2.23 o 
  -5  -1   2      123.20      100.38      4.08 o 
  -4  -1   2      694.47      856.19     13.80 o 
  -3  -1   2      200.64      204.26      3.21 o 
  -2  -1   2     2344.90     2402.39     28.28 o 
  -1  -1   2     1059.41     1044.41      6.41 o 
   0  -1   2        5.21        4.37      0.39 o 
   1  -1   2      346.54      306.00      3.89 o 
   2  -1   2      220.98      314.51     43.05 o 
   3  -1   2      616.69      545.66    110.53 o 
   4  -1   2      223.75      230.85     16.67 o 
   5  -1   2      143.14      155.10     12.34 o 
   6  -1   2        5.34        4.67      1.00 o 
   7  -1   2        5.52        4.03      1.12 o 
   8  -1   2        2.83        3.94      1.40 o 
   9  -1   2        0.01       -0.23      1.62 o 
  -8   0   2       49.94       50.72      4.57 o 
  -7   0   2       90.09       88.52      4.96 o 
  -6   0   2      417.66      394.33      9.13 o 
  -5   0   2        4.46        2.89      1.36 o 
  -4   0   2     1882.33     1982.32     11.56 o 
  -3   0   2     2008.20     1995.63     11.76 o 
  -2   0   2     4253.23     3674.18     77.74 o 
  -1   0   2     2724.02     2682.44     13.02 o 
   0   0   2       51.27       51.31      0.97 o 
   1   0   2      808.67      804.28      5.30 o 
   2   0   2       97.13       65.79     17.59 o 
   3   0   2      471.21      451.67     23.71 o 
   4   0   2      639.35      669.78     32.84 o 
   5   0   2       11.41       13.37      1.21 o 
   6   0   2        4.90        3.18      0.94 o 
   7   0   2        0.04       -0.44      0.86 o 
   8   0   2        0.15       -1.04      1.04 o 
   9   0   2        2.06        2.03      1.53 o 
  -8   1   2      129.25      123.60      6.70 o 
  -7   1   2        0.03        0.10      2.04 o 
  -6   1   2      464.76      543.27     26.67 o 
  -5   1   2      154.51      207.23      3.85 o 
  -4   1   2     1001.01     1173.31     48.97 o 
  -3   1   2     1082.07     1224.73      6.40 o 
  -2   1   2      909.15      990.58      6.58 o 
  -1   1   2     7128.15     6418.52     24.40 o 
   0   1   2      390.60      366.92      6.61 o 
   1   1   2     5214.31     4664.90     89.11 o 
   2   1   2        1.79        0.70      0.41 o 
   3   1   2     1297.84     1178.70     47.23 o 
   4   1   2       76.21       63.91      1.85 o 
   5   1   2      218.47      190.15      4.42 o 
   6   1   2      439.72      407.28      5.72 o 
   7   1   2       53.27       48.43      2.29 o 
   8   1   2      158.69      159.58     23.66 o 
   9   1   2        7.10        6.22      1.71 o 
  -8   2   2        9.46       14.96      3.69 o 
  -7   2   2        1.77        2.43      2.04 o 
  -6   2   2       19.03       21.84      1.70 o 
  -5   2   2        3.88        3.39      1.02 o 
  -4   2   2       32.32       34.82      1.58 o 
  -3   2   2       25.85       29.39      3.16 o 
  -2   2   2      124.65      120.46      6.75 o 
  -1   2   2        1.06        0.50      0.40 o 
   0   2   2     1996.94     1971.04     10.20 o 
   1   2   2      214.10      213.55      5.20 o 
   2   2   2     1854.17     1663.93     19.82 o 
   3   2   2       66.67       43.16      1.34 o 
   4   2   2       81.15       67.91      1.89 o 
   5   2   2       31.21       35.23      2.43 o 
   6   2   2       31.73       24.38      1.54 o 
   7   2   2      223.51      203.89      4.34 o 
   8   2   2        0.60       -1.09      1.09 o 
   9   2   2        0.03       -0.20      1.67 o 
  -8   3   2        0.37        0.10      2.82 o 
  -7   3   2       15.86       19.14      3.30 o 
  -6   3   2        0.85        0.41      1.00 o 
  -5   3   2        4.47        3.62      0.98 o 
  -4   3   2       29.06       23.34      1.42 o 
  -3   3   2       25.78       25.96      1.31 o 
  -2   3   2       63.84       52.15      4.13 o 
  -1   3   2      700.90      702.07      7.87 o 
   0   3   2      122.23      173.36      3.98 o 
   1   3   2      779.58      813.14      7.97 o 
   2   3   2       68.80       58.98      2.04 o 
   3   3   2       13.87       13.41      1.46 o 
   4   3   2        3.56        4.97      0.77 o 
   5   3   2       13.52       14.13      1.14 o 
   6   3   2       59.79       54.70      2.09 o 
   7   3   2       47.97       51.61      2.96 o 
   8   3   2       17.48       16.62      2.72 o 
   9   3   2        0.07        0.10      2.14 o 
  -8   4   2        0.95        1.36      3.60 o 
  -7   4   2       12.87       17.78      3.30 o 
  -6   4   2        0.28        0.00      1.94 o 
  -5   4   2        6.65        6.78      1.26 o 
  -4   4   2       33.51       41.38      1.89 o 
  -3   4   2       21.15       29.76      1.42 o 
  -2   4   2       21.18       28.28      1.94 o 
  -1   4   2        5.62        5.15      1.07 o 
   0   4   2      176.10      194.44      4.08 o 
   1   4   2      198.32      185.70      3.79 o 
   2   4   2       18.78       17.59      1.46 o 
   3   4   2       97.76       82.40      2.92 o 
   4   4   2        7.31        8.55      1.46 o 
   5   4   2        0.07       -0.58      0.78 o 
   6   4   2        6.84        7.68      1.65 o 
   7   4   2        0.85        1.46      1.46 o 
   8   4   2       12.26       10.40      2.14 o 
   9   4   2        0.03        4.37      2.43 o 
  -8   5   2        0.00        0.29      4.57 o 
  -7   5   2        0.35        1.65      3.11 o 
  -6   5   2        4.48        4.96      2.53 o 
  -5   5   2        7.47        9.73      1.35 o 
  -4   5   2       29.41       34.15      2.33 o 
  -3   5   2      115.45      108.23      2.64 o 
  -2   5   2        5.14       10.59      1.36 o 
  -1   5   2       32.16       38.77      2.14 o 
   0   5   2        0.39        0.97      0.78 o 
   1   5   2       22.19       25.26      1.55 o 
   2   5   2      220.12      247.89      4.96 o 
   3   5   2      518.12      533.77      7.87 o 
   4   5   2      220.87      188.13      4.96 o 
   5   5   2      383.81      355.07      4.86 o 
   6   5   2        0.54        1.36      1.26 o 
   7   5   2      167.78      143.23      5.44 o 
   8   5   2       20.84       21.18      2.62 o 
   9   5   2       19.59       16.42      3.30 o 
  -7   6   2        1.27        2.33      3.11 o 
  -6   6   2        0.08        1.07      2.23 o 
  -5   6   2        0.52        1.03      1.07 o 
  -4   6   2       13.88       16.20      2.04 o 
  -3   6   2       10.26        9.91      1.65 o 
  -2   6   2       71.06       76.77      3.11 o 
  -1   6   2        0.63        2.14      0.87 o 
   0   6   2      134.31      177.34      4.08 o 
   1   6   2      186.88      191.92      4.18 o 
   2   6   2      192.39      253.72      5.44 o 
   3   6   2        4.98        7.29      1.46 o 
   4   6   2       30.07       26.82      2.14 o 
   5   6   2       39.51       41.49      1.94 o 
   6   6   2        0.00        0.78      1.26 o 
   7   6   2       36.22       29.83      2.82 o 
   8   6   2        0.46        1.85      1.65 o 
   9   6   2        0.37        1.75      1.94 o 
  -7   7   2        1.46        2.92      3.30 o 
  -6   7   2        1.81        3.69      2.53 o 
  -5   7   2        4.32        4.18      1.85 o 
  -4   7   2        2.20        1.49      0.93 o 
  -3   7   2       34.60       40.23      2.62 o 
  -2   7   2       10.27       15.64      1.94 o 
  -1   7   2      172.33      171.61      3.89 o 
   0   7   2       48.89       42.37      2.14 o 
   1   7   2      291.00      356.91      6.22 o 
   2   7   2       60.63       50.92      2.72 o 
   3   7   2       44.44       58.40      3.01 o 
   4   7   2       60.67       58.01      3.01 o 
   5   7   2       30.29       31.10      1.94 o 
   6   7   2        1.74        3.01      1.55 o 
   7   7   2       44.95       39.84      3.30 o 
   8   7   2        0.53        2.14      1.75 o 
  -5   8   2        2.40        4.28      1.94 o 
  -4   8   2        5.37        7.59      1.34 o 
  -3   8   2        1.21       -0.58      1.36 o 
  -2   8   2       48.53       30.22      1.46 o 
  -1   8   2      126.21       89.01      2.72 o 
   0   8   2      131.75      129.73      3.60 o 
   1   8   2      119.12      143.82      4.18 o 
   2   8   2       95.04      106.40      3.89 o 
   3   8   2       11.47       10.69      1.75 o 
   4   8   2        0.02       -0.39      0.97 o 
   5   8   2       20.15       23.71      1.85 o 
   6   8   2        5.46        5.15      1.85 o 
   7   8   2       36.40       37.99      3.40 o 
   8   8   2        2.38        1.85      2.14 o 
  -3   9   2      785.85       86.48      1.07 o 
  -2   9   2       21.69       17.20      1.17 o 
  -1   9   2      874.92      756.97      8.84 o 
   0   9   2      147.02      169.86      4.28 o 
   1   9   2      739.44      947.92     11.95 o 
   2   9   2      186.64      253.43      6.22 o 
   3   9   2      299.47      378.97      6.80 o 
   4   9   2       68.33       77.35      3.01 o 
   5   9   2        9.42       14.38      1.75 o 
   6   9   2        1.99        1.65      1.75 o 
   7   9   2        0.31        1.17      2.14 o 
   0  10   2      184.54      178.70      4.47 o 
   1  10   2        7.64        9.62      1.75 o 
   2  10   2       11.59       13.41      1.55 o 
   3  10   2       64.22       79.88      3.21 o 
   4  10   2       19.99       24.68      2.14 o 
   5  10   2       12.94       12.83      1.85 o 
   6  10   2        8.03        9.04      2.62 o 
  -3  11   2       11.70       19.92      2.82 o 
  -2  11   2        0.23        0.39      1.85 o 
  -1  11   2        0.03        0.68      1.65 o 
   0  11   2       50.12       61.22      4.08 o 
   1  11   2       12.97       18.17      2.53 o 
   2  11   2        1.41        0.68      1.75 o 
   3  11   2       30.08       38.77      2.43 o 
   4  11   2        1.48        3.40      1.55 o 
   5  11   2       11.66       13.60      2.14 o 
  -2  12   2        0.14        0.78      2.04 o 
  -1  12   2        0.79        0.29      1.94 o 
   0  12   2        1.47        1.36      1.85 o 
   1  12   2        1.01        0.49      1.75 o 
   2  12   2        0.30        0.78      2.14 o 
   3  12   2        0.27        0.10      2.14 o 
   4  12   2        0.02        0.49      2.43 o 
  -3 -10   3        0.04        0.39      2.33 o 
  -2 -10   3        0.63        1.55      2.23 o 
  -1 -10   3        1.12        1.36      2.43 o 
   0 -10   3        0.03       -0.10      1.75 o 
   1 -10   3        0.03        2.43      2.14 o 
   2 -10   3        0.67        0.29      1.94 o 
  -4  -9   3       23.31       25.46      3.21 o 
  -3  -9   3        2.57        3.40      2.04 o 
  -2  -9   3       15.50       19.14      2.72 o 
  -1  -9   3        5.49        4.47      2.14 o 
   0  -9   3        4.42        5.93      1.75 o 
   1  -9   3       21.05       24.68      2.82 o 
   2  -9   3        0.17        1.36      1.85 o 
   3  -9   3        0.12        0.97      2.04 o 
  -5  -8   3        2.58        4.28      2.53 o 
  -4  -8   3        3.27        3.30      2.04 o 
  -3  -8   3        2.27        2.92      1.75 o 
  -2  -8   3       70.54       76.86      4.28 o 
  -1  -8   3       21.13       20.70      2.53 o 
   0  -8   3       82.38       78.03      4.18 o 
   1  -8   3       83.99       90.18      4.47 o 
   2  -8   3        0.01       -0.29      1.36 o 
   3  -8   3       19.65       28.76      2.82 o 
   5  -8   3        0.51        0.29      2.04 o 
  -5  -7   3        7.77        4.47      2.23 o 
  -4  -7   3       39.48       37.41      2.92 o 
  -3  -7   3        5.66        2.82      1.65 o 
  -2  -7   3       70.50       70.55      3.79 o 
  -1  -7   3       12.47       12.34      1.94 o 
   0  -7   3        3.18        6.70      1.55 o 
   1  -7   3        0.92       -0.87      1.07 o 
   2  -7   3        0.00        2.82      1.26 o 
   3  -7   3       17.46       32.26      2.92 o 
   4  -7   3       27.02       32.65      3.11 o 
   5  -7   3        3.87        7.68      2.33 o 
   6  -7   3       46.43       63.65      4.76 o 
  -7  -6   3       10.52        7.29      3.50 o 
  -6  -6   3        0.24        0.58      1.65 o 
  -5  -6   3        0.21       -0.10      1.07 o 
  -4  -6   3        7.31        4.57      1.17 o 
  -3  -6   3       66.20       65.88      3.40 o 
  -2  -6   3       28.80       26.72      2.33 o 
  -1  -6   3       24.64       29.83      2.53 o 
   0  -6   3        3.62        2.04      0.97 o 
   1  -6   3        0.01        0.29      0.78 o 
   2  -6   3        0.18        0.39      0.87 o 
   3  -6   3       50.10       69.48      3.50 o 
   4  -6   3        0.19       -0.68      1.46 o 
   5  -6   3        0.32        0.58      1.26 o 
   6  -6   3        0.07       -0.68      1.65 o 
   7  -6   3        4.31        6.61      2.33 o 
  -7  -5   3        6.94        7.39      2.92 o 
  -6  -5   3        2.47        1.85      1.46 o 
  -5  -5   3        3.74        1.85      0.97 o 
  -4  -5   3       31.07       28.76      1.65 o 
  -3  -5   3      525.31      447.67      5.44 o 
  -2  -5   3       24.40       20.41      1.26 o 
  -1  -5   3       62.25       46.45      2.62 o 
   0  -5   3      108.27       91.34      3.60 o 
   1  -5   3        1.01        1.65      1.07 o 
   2  -5   3      125.71      161.60      4.76 o 
   3  -5   3       48.28       69.09      3.30 o 
   4  -5   3        0.36       -0.10      0.87 o 
   5  -5   3        2.76        3.69      1.55 o 
   6  -5   3       10.73       13.31      2.23 o 
   7  -5   3        1.75        2.72      1.94 o 
  -8  -4   3        2.35        1.17      2.23 o 
  -7  -4   3        0.76        0.00      1.65 o 
  -6  -4   3       93.11      117.29      6.02 o 
  -5  -4   3        4.91        2.04      0.97 o 
  -4  -4   3        0.40        0.29      0.97 o 
  -3  -4   3      168.97      153.14      3.01 o 
  -2  -4   3       12.35       18.37      1.17 o 
  -1  -4   3        0.14        0.49      0.68 o 
   0  -4   3      135.56      118.84      1.85 o 
   1  -4   3      612.56      686.52      9.43 o 
   2  -4   3      121.26      154.02      4.28 o 
   3  -4   3       29.86       37.61      2.23 o 
   4  -4   3       36.71       53.54      2.14 o 
   5  -4   3       17.02       21.38      2.23 o 
   6  -4   3        2.24        1.65      1.36 o 
   7  -4   3       11.29       14.87      2.23 o 
   8  -4   3        1.14        1.07      1.94 o 
  -8  -3   3        4.13        3.69      2.14 o 
  -7  -3   3       11.65       10.49      2.33 o 
  -6  -3   3       61.38       48.39      3.30 o 
  -5  -3   3       41.91       49.07      3.60 o 
  -4  -3   3      181.22      195.02      3.69 o 
  -3  -3   3      137.60      129.14      2.72 o 
  -2  -3   3      693.08      714.12      6.12 o 
  -1  -3   3      190.44      169.95      2.43 o 
   0  -3   3     5987.86     6444.18     28.96 o 
   1  -3   3      829.61      884.37     10.01 o 
   2  -3   3     1768.39     2199.80     21.57 o 
   3  -3   3      962.30     1010.58     15.01 o 
   4  -3   3       64.87       93.67      2.09 o 
   5  -3   3      251.18      247.36     16.96 o 
   6  -3   3       22.87       26.04      2.43 o 
   7  -3   3        2.04        2.82      1.46 o 
   8  -3   3        1.60        1.94      1.65 o 
  -8  -2   3        1.11        2.92      2.14 o 
  -7  -2   3        4.08        3.21      1.46 o 
  -6  -2   3        9.85       10.20      1.94 o 
  -5  -2   3        2.37        0.78      0.97 o 
  -4  -2   3        1.00       -0.49      0.87 o 
  -3  -2   3       59.38       78.32      2.72 o 
  -2  -2   3       93.85      106.31      2.23 o 
  -1  -2   3       13.12       19.63      1.17 o 
   0  -2   3        0.00        1.17      0.58 o 
   1  -2   3       46.93       42.17      1.85 o 
   2  -2   3        2.29        2.89      0.55 o 
   3  -2   3        3.47        3.69      0.63 o 
   4  -2   3       93.59       92.35      4.76 o 
   5  -2   3       68.03       73.54      2.96 o 
   6  -2   3        4.65        2.47      1.00 o 
   7  -2   3        1.52        2.29      1.15 o 
   8  -2   3       13.92       15.55      2.53 o 
   9  -2   3        0.03       -0.49      2.23 o 
  -8  -1   3        1.04        3.01      2.23 o 
  -7  -1   3        7.49        8.36      1.85 o 
  -6  -1   3       47.21       45.28      3.21 o 
  -5  -1   3        3.64        5.15      1.26 o 
  -4  -1   3        1.71        0.97      0.97 o 
  -3  -1   3        0.03       -0.68      0.68 o 
  -2  -1   3      152.26      148.48      3.60 o 
  -1  -1   3        3.83        4.37      0.68 o 
   0  -1   3       18.88       17.10      0.78 o 
   1  -1   3      987.55     1003.69      9.52 o 
   2  -1   3      334.92      367.08      8.41 o 
   3  -1   3      110.20      102.31      4.52 o 
   4  -1   3        3.17        3.57      1.36 o 
   5  -1   3        0.96       -0.46      0.71 o 
   6  -1   3        0.26        0.37      1.02 o 
   7  -1   3        7.66        6.48      1.26 o 
   8  -1   3       13.20       17.95      1.94 o 
   9  -1   3        0.93        1.12      1.52 o 
  -8   0   3       22.31       21.96      3.30 o 
  -7   0   3       41.82       48.49      3.98 o 
  -6   0   3       30.62       29.73      2.82 o 
  -5   0   3      121.45      108.44      4.47 o 
  -4   0   3      138.20      132.45      2.82 o 
  -3   0   3       33.74       41.59      1.55 o 
  -2   0   3       27.36       30.90      1.36 o 
  -1   0   3     1084.19     1161.02     39.45 o 
   0   0   3        6.60        6.12      0.68 o 
   1   0   3      690.45      694.86      4.60 o 
   2   0   3        2.98        2.93      0.47 o 
   3   0   3      279.77      279.78      2.82 o 
   4   0   3       95.58       88.66      6.90 o 
   5   0   3       10.38        7.60      1.10 o 
   6   0   3        2.56        2.38      0.91 o 
   7   0   3       14.53       14.38      1.58 o 
   8   0   3        2.57        1.19      1.21 o 
   9   0   3       10.38       12.30      1.94 o 
  -8   1   3      189.32      198.43      8.65 o 
  -7   1   3        0.58        0.97      2.04 o 
  -6   1   3      697.99      760.67     13.80 o 
  -5   1   3       29.44       26.43      2.53 o 
  -4   1   3       39.91       40.13      1.75 o 
  -3   1   3      178.10      163.74      2.72 o 
  -2   1   3       45.34       42.56      1.36 o 
  -1   1   3     2958.16     3040.72     15.06 o 
   0   1   3     1195.49     1228.36      7.29 o 
   1   1   3    10403.17     8922.08     52.28 o 
   2   1   3       53.01       50.04      1.17 o 
   3   1   3      164.71      136.40      2.09 o 
   4   1   3      434.10      450.06     38.19 o 
   5   1   3        6.76        4.11      0.96 o 
   6   1   3      198.68      187.34      6.27 o 
   7   1   3       31.58       27.73      1.81 o 
   8   1   3        6.62        7.18      1.41 o 
   9   1   3       69.12       67.00      3.21 o 
  -7   2   3        0.92        2.14      2.23 o 
  -6   2   3       41.51       60.54      4.28 o 
  -5   2   3        1.18        3.02      1.05 o 
  -4   2   3        0.87        0.21      0.72 o 
  -3   2   3        3.41        2.24      0.62 o 
  -2   2   3        0.01       -0.05      0.48 o 
  -1   2   3      322.22      297.44      3.50 o 
   0   2   3     6606.84     6364.89     27.60 o 
   1   2   3        6.16        4.59      0.68 o 
   2   2   3      201.15      227.66      3.55 o 
   3   2   3       26.43       17.48      0.75 o 
   4   2   3       31.83       25.02      1.31 o 
   5   2   3       15.90       17.71      1.28 o 
   6   2   3      116.16       97.79      2.75 o 
   7   2   3      146.38      124.39      3.40 o 
   8   2   3       10.30        7.70      1.49 o 
   9   2   3       19.14       16.28      2.82 o 
  -8   3   3        0.72        1.94      3.60 o 
  -7   3   3        5.58        8.45      2.92 o 
  -6   3   3        0.01        3.69      2.23 o 
  -5   3   3       18.62       19.24      2.62 o 
  -4   3   3        0.03        0.19      0.81 o 
  -3   3   3       45.06       48.99      2.09 o 
  -2   3   3       29.19       26.08      1.80 o 
  -1   3   3      462.95      446.02      4.47 o 
   0   3   3     4506.80     4415.12     23.03 o 
   1   3   3      697.39      797.86     25.12 o 
   2   3   3      606.26      614.05      4.87 o 
   3   3   3       46.75       52.69      1.54 o 
   4   3   3      118.78      120.88      4.18 o 
   5   3   3        2.77        1.38      0.77 o 
   6   3   3      159.54      144.48      3.89 o 
   7   3   3        4.48        5.98      1.26 o 
   8   3   3       66.17       60.96      2.70 o 
   9   3   3        3.72        4.71      1.73 o 
  -8   4   3        0.09        0.39      4.08 o 
  -7   4   3        4.88        7.19      3.01 o 
  -6   4   3        0.50        1.07      2.14 o 
  -5   4   3        3.74        5.34      2.04 o 
  -4   4   3        6.35        5.44      1.00 o 
  -3   4   3       44.39       56.57      1.74 o 
  -2   4   3        0.47        0.51      0.63 o 
  -1   4   3      189.40      162.47      4.08 o 
   0   4   3      211.53      292.97      5.73 o 
   1   4   3     1122.41     1257.90     11.95 o 
   2   4   3      118.67      116.02      3.30 o 
   3   4   3      268.49      274.61      5.25 o 
   4   4   3       41.35       31.68      2.23 o 
   5   4   3       27.76       28.47      2.33 o 
   6   4   3       60.04       58.40      3.30 o 
   7   4   3       46.29       38.58      3.11 o 
   8   4   3       38.07       38.09      3.40 o 
   9   4   3        0.11        0.29      2.14 o 
  -7   5   3       12.76       22.45      4.28 o 
  -6   5   3        0.03       -1.17      2.04 o 
  -5   5   3       28.39       33.33      3.40 o 
  -4   5   3        1.28        2.51      0.99 o 
  -3   5   3       15.04       18.75      1.26 o 
  -2   5   3        0.00       -0.49      0.97 o 
  -1   5   3      486.31      514.24      7.77 o 
   0   5   3      340.18      360.22      6.12 o 
   1   5   3     1271.75     1469.15     13.70 o 
   2   5   3       40.04       53.25      2.53 o 
   3   5   3     1499.33     1813.53     16.71 o 
   4   5   3      141.32      128.56      4.08 o 
   5   5   3      348.39      362.65      7.48 o 
   6   5   3       47.80       42.08      2.92 o 
   7   5   3        2.19        1.85      1.65 o 
   8   5   3       21.86       17.01      2.72 o 
  -7   6   3        4.28       10.11      3.60 o 
  -6   6   3       22.42       37.12      4.08 o 
  -5   6   3       17.92       24.29      3.01 o 
  -4   6   3        7.48        7.58      1.65 o 
  -3   6   3        2.70        2.57      0.86 o 
  -2   6   3       65.37       78.61      3.30 o 
  -1   6   3      122.99      128.27      3.89 o 
   0   6   3      278.79      267.22      4.96 o 
   1   6   3      643.50      692.45      8.65 o 
   2   6   3        3.28        2.72      1.17 o 
   3   6   3     1093.20     1355.65     14.67 o 
   4   6   3        3.84        5.73      1.55 o 
   5   6   3      166.19      183.07      5.54 o 
   6   6   3       61.10       60.73      3.50 o 
   7   6   3        4.91        7.00      1.75 o 
   8   6   3        7.94        3.50      1.94 o 
   9   6   3        3.52        2.92      2.62 o 
  -7   7   3        2.61        3.30      3.40 o 
  -6   7   3       19.70       39.65      4.08 o 
  -5   7   3        2.09        4.18      1.85 o 
  -4   7   3        1.50        2.43      1.36 o 
  -3   7   3        0.42        0.19      1.17 o 
  -2   7   3        5.30        8.07      1.46 o 
  -1   7   3       17.59       16.71      1.55 o 
   0   7   3      362.89      343.50      6.02 o 
   1   7   3       85.81       86.19      3.11 o 
   2   7   3        3.93        6.02      1.36 o 
   3   7   3       12.13        9.72      1.65 o 
   4   7   3        4.96        5.44      1.46 o 
   5   7   3        8.03        8.16      1.85 o 
   6   7   3        0.40        0.29      1.46 o 
   7   7   3        4.00        5.54      1.85 o 
   8   7   3        0.08        1.46      1.75 o 
  -6   8   3        2.46        5.73      2.53 o 
  -5   8   3        1.58        1.65      1.94 o 
  -4   8   3        0.26        0.29      1.46 o 
  -3   8   3       16.76       17.01      2.04 o 
  -2   8   3       15.92        6.90      0.68 o 
  -1   8   3        5.90        6.80      0.97 o 
   0   8   3      321.55      336.99      6.12 o 
   1   8   3       25.14       29.25      2.04 o 
   2   8   3       14.45       16.13      1.75 o 
   3   8   3        4.17        5.44      1.46 o 
   4   8   3       40.44       52.08      3.21 o 
   5   8   3        0.07        1.75      1.65 o 
   6   8   3       10.33       12.63      2.23 o 
   7   8   3        0.42        0.49      1.85 o 
   8   8   3        1.90        3.79      2.43 o 
  -5   9   3      113.43      190.94      7.00 o 
  -4   9   3        5.34       10.11      2.14 o 
  -3   9   3      277.06      401.22      8.45 o 
  -2   9   3        0.83        0.29      0.39 o 
  -1   9   3       57.07       39.74      1.85 o 
   0   9   3        5.41        7.48      1.07 o 
   1   9   3        1.96        1.85      0.87 o 
   2   9   3        2.12        2.62      1.26 o 
   3   9   3       65.62       90.66      4.08 o 
   4   9   3       12.56       19.82      2.33 o 
   5   9   3        6.62        9.23      1.55 o 
   6   9   3        8.78        8.55      2.33 o 
   7   9   3        2.14        1.55      1.85 o 
  -3  10   3        0.25        0.00      0.97 o 
  -2  10   3        6.34        2.92      0.58 o 
  -1  10   3       11.50       12.73      1.26 o 
   0  10   3        0.81        0.49      0.68 o 
   1  10   3       95.34      116.41      3.98 o 
   2  10   3       53.66       77.25      3.89 o 
   3  10   3      236.98      320.28      7.77 o 
   4  10   3       86.12      115.25      5.15 o 
   5  10   3        6.20        6.80      1.55 o 
   6  10   3       14.20       17.98      2.82 o 
   7  10   3       37.68       42.66      3.79 o 
   0  11   3       11.33       11.08      1.36 o 
   1  11   3        8.76       14.77      1.85 o 
   2  11   3        0.19       -0.78      1.46 o 
   3  11   3       11.46       12.83      2.23 o 
   4  11   3       31.85       39.84      2.53 o 
   5  11   3        3.32        1.94      1.65 o 
   6  11   3        3.17        3.21      2.33 o 
   2  12   3        2.89        5.83      2.23 o 
   3  12   3        0.57       -0.19      1.46 o 
   4  12   3        0.49       -0.68      1.55 o 
   5  12   3        1.77        1.36      1.85 o 
   1  13   3        9.83       12.92      2.43 o 
  -3  -9   4        4.16        0.68      2.14 o 
  -2  -9   4        0.02       -0.39      1.94 o 
  -1  -9   4        2.79        0.97      1.94 o 
   0  -9   4        3.56        2.53      1.94 o 
   1  -9   4        2.93        2.43      1.75 o 
   2  -9   4       10.79        9.81      2.43 o 
   3  -9   4        4.56        9.52      2.43 o 
  -5  -8   4       31.89       32.07      3.69 o 
  -4  -8   4        0.69        0.68      2.23 o 
  -3  -8   4        0.61        0.58      1.65 o 
  -2  -8   4        9.63       11.17      2.23 o 
  -1  -8   4       16.89       21.48      2.72 o 
   0  -8   4       12.61       11.86      2.04 o 
   1  -8   4        1.07        4.18      1.55 o 
   2  -8   4       43.42       42.46      3.40 o 
   3  -8   4       12.31       14.19      2.53 o 
   5  -8   4        0.90        0.68      2.14 o 
  -5  -7   4        0.17        2.92      2.14 o 
  -4  -7   4        3.20        2.72      2.04 o 
  -3  -7   4       35.97       35.66      2.92 o 
  -2  -7   4        3.35        6.32      1.75 o 
  -1  -7   4      170.04      169.27      5.93 o 
   0  -7   4      322.20      283.84      7.68 o 
   1  -7   4      232.12      222.52      6.80 o 
   2  -7   4      316.06      325.82      8.26 o 
   3  -7   4       14.75       13.02      2.23 o 
   4  -7   4       52.74       59.76      3.98 o 
   5  -7   4        7.01       11.86      3.01 o 
  -5  -6   4        0.42       -1.07      1.55 o 
  -4  -6   4       28.14       21.96      2.72 o 
  -3  -6   4       57.93       56.85      3.69 o 
  -2  -6   4       23.75       17.88      2.23 o 
  -1  -6   4       11.54       10.98      1.85 o 
   0  -6   4       22.15       22.64      2.14 o 
   1  -6   4       66.34       80.56      3.79 o 
   2  -6   4        4.33        1.36      1.26 o 
   3  -6   4        9.32       10.69      1.85 o 
   4  -6   4      215.88      259.16      6.80 o 
   5  -6   4        1.87        1.46      1.55 o 
   6  -6   4       12.05       12.73      2.53 o 
  -7  -5   4        5.73        3.79      2.43 o 
  -6  -5   4        2.37        2.62      1.94 o 
  -5  -5   4       46.37       39.35      2.33 o 
  -4  -5   4        6.38        6.41      1.17 o 
  -3  -5   4      142.58      150.33      5.25 o 
  -2  -5   4       22.17       20.50      1.94 o 
  -1  -5   4       46.77       54.42      3.01 o 
   0  -5   4       12.16       17.10      1.75 o 
   1  -5   4       16.26       18.46      1.85 o 
   2  -5   4       69.61       80.26      3.60 o 
   3  -5   4       59.29       69.38      3.40 o 
   4  -5   4      164.96      193.37      5.25 o 
   5  -5   4       51.98       58.11      4.08 o 
   6  -5   4        3.53        3.79      1.85 o 
   7  -5   4        0.00       -0.10      1.75 o 
  -7  -4   4        0.04       -0.87      1.85 o 
  -6  -4   4       12.78       10.40      2.33 o 
  -5  -4   4       33.47       28.28      1.85 o 
  -4  -4   4        5.88        4.18      1.17 o 
  -3  -4   4      102.88       94.16      2.62 o 
  -2  -4   4      166.01      163.74      3.21 o 
  -1  -4   4       27.74       21.67      1.94 o 
   0  -4   4      268.81      250.51      5.44 o 
   1  -4   4       14.97       18.56      1.75 o 
   2  -4   4       23.42       23.22      1.94 o 
   3  -4   4      198.23      196.39      4.86 o 
   4  -4   4        8.34        7.48      1.17 o 
   5  -4   4       97.87      113.50      4.96 o 
   6  -4   4        1.58        1.65      1.46 o 
   7  -4   4        0.93        1.07      1.55 o 
   8  -4   4        1.41        1.55      1.94 o 
  -7  -3   4       85.17       62.29      4.28 o 
  -6  -3   4       47.70       47.71      3.69 o 
  -5  -3   4       88.00       77.84      3.98 o 
  -4  -3   4      406.10      361.97      6.70 o 
  -3  -3   4       20.84       19.34      1.36 o 
  -2  -3   4      915.93      938.59     17.30 o 
  -1  -3   4       15.34       13.51      1.07 o 
   0  -3   4      100.75      129.14      1.94 o 
   1  -3   4      220.17      189.49      4.66 o 
   2  -3   4      132.00      135.75      4.08 o 
   3  -3   4      185.06      218.05      5.15 o 
   4  -3   4      478.17      494.80      5.93 o 
   5  -3   4        3.08        1.65      1.07 o 
   6  -3   4       48.60       56.94      3.69 o 
   7  -3   4       38.72       44.31      3.50 o 
   8  -3   4       18.93       18.46      2.72 o 
  -8  -2   4        0.01        0.10      1.94 o 
  -7  -2   4        0.67        0.68      1.65 o 
  -6  -2   4        0.95        1.65      1.36 o 
  -5  -2   4        0.97        0.78      1.07 o 
  -4  -2   4       11.28        8.07      1.26 o 
  -3  -2   4       77.86       91.44      2.72 o 
  -2  -2   4        2.67        2.23      0.78 o 
  -1  -2   4        3.04        2.82      0.87 o 
   0  -2   4       45.43       47.52      1.36 o 
   1  -2   4        0.04        1.65      0.97 o 
   2  -2   4       38.38       41.01      2.14 o 
   3  -2   4        6.98        5.76      0.70 o 
   4  -2   4       25.96       25.80      1.26 o 
   5  -2   4       31.32       24.97      2.04 o 
   6  -2   4        0.06       -0.97      0.97 o 
   7  -2   4        2.66        2.04      1.36 o 
   8  -2   4        0.57        2.14      1.65 o 
  -8  -1   4        4.43        4.18      2.62 o 
  -7  -1   4        6.05        7.68      2.14 o 
  -6  -1   4        0.80        2.23      1.55 o 
  -5  -1   4        0.57        0.68      1.17 o 
  -4  -1   4        0.80        1.26      0.87 o 
  -3  -1   4       49.79       54.32      1.94 o 
  -2  -1   4       29.81       29.35      1.36 o 
  -1  -1   4        0.05        0.68      0.78 o 
   0  -1   4      268.66      286.08      3.69 o 
   1  -1   4      475.58      510.45      6.90 o 
   2  -1   4        0.02        0.95      0.54 o 
   3  -1   4        6.51        7.38      1.60 o 
   4  -1   4       67.49       69.45      4.03 o 
   5  -1   4        1.61        0.91      0.81 o 
   6  -1   4        3.10        2.38      0.91 o 
   7  -1   4        0.97        0.90      1.17 o 
   8  -1   4        7.34        6.90      1.85 o 
   9  -1   4        0.14       -0.78      1.94 o 
  -8   0   4        6.43        6.41      2.53 o 
  -7   0   4        0.04       -0.49      1.75 o 
  -6   0   4        0.40        1.94      1.55 o 
  -5   0   4        1.92        1.75      1.17 o 
  -4   0   4       57.73       68.90      2.23 o 
  -3   0   4       29.78       22.84      1.36 o 
  -2   0   4       28.63       38.38      1.55 o 
  -1   0   4       14.16       13.41      0.97 o 
   0   0   4      104.86      102.03      1.94 o 
   1   0   4       77.31       86.17      5.73 o 
   2   0   4       60.00       45.63      1.03 o 
   3   0   4      120.01      134.63      7.63 o 
   4   0   4       43.25       45.78      3.64 o 
   5   0   4       62.16       58.44      2.03 o 
   6   0   4        6.78        7.55      1.17 o 
   7   0   4        2.39        1.37      1.03 o 
   8   0   4       17.59       19.03      1.82 o 
   9   0   4        1.74        2.97      1.68 o 
  -8   1   4        7.80        9.33      3.11 o 
  -7   1   4        8.30        9.81      2.23 o 
  -6   1   4       40.76       40.62      3.40 o 
  -5   1   4       88.44       88.23      4.37 o 
  -4   1   4       63.13       54.61      2.04 o 
  -3   1   4       15.91       17.59      3.50 o 
  -2   1   4      139.91      108.06      2.43 o 
  -1   1   4       85.73       76.18      1.94 o 
   0   1   4      157.13      176.95      2.53 o 
   1   1   4        1.42        2.65      0.42 o 
   2   1   4     2622.90     2613.25     54.51 o 
   3   1   4     1191.72     1078.61      9.23 o 
   4   1   4      686.85      694.98     43.78 o 
   5   1   4      771.48      827.25      7.82 o 
   6   1   4       65.25       63.95      2.34 o 
   7   1   4       29.63       24.77      1.77 o 
   8   1   4        1.31        1.38      1.13 o 
   9   1   4       15.11        9.63      1.72 o 
  -8   2   4        5.73        8.36      3.79 o 
  -7   2   4      100.10      103.00      5.93 o 
  -6   2   4       19.58       17.59      2.53 o 
  -5   2   4       40.53       52.18      3.40 o 
  -4   2   4        1.16        1.55      0.78 o 
  -3   2   4       10.37        7.19      1.07 o 
  -2   2   4      118.96      127.49      2.62 o 
  -1   2   4      292.09      320.86      3.89 o 
   0   2   4     1680.84     1640.56     10.69 o 
   1   2   4      350.76      491.69      5.74 o 
   2   2   4      867.65      881.10      5.05 o 
   3   2   4      216.73      200.18      2.32 o 
   4   2   4      374.12      372.03      3.40 o 
   5   2   4      456.55      405.36     23.56 o 
   6   2   4        0.24        0.64      0.82 o 
   7   2   4      246.98      203.59      4.28 o 
   8   2   4       39.80       40.44      2.32 o 
   9   2   4       17.47       12.30      1.80 o 
  -8   3   4        2.27        1.46      3.98 o 
  -7   3   4       19.69       24.29      3.89 o 
  -6   3   4       17.34       20.79      3.21 o 
  -5   3   4        4.65        2.72      1.85 o 
  -4   3   4        0.74       -0.10      0.87 o 
  -3   3   4      202.94      262.93      7.05 o 
  -2   3   4        4.87        6.08      0.65 o 
  -1   3   4      268.94      292.59      3.79 o 
   0   3   4        0.46        1.94      0.68 o 
   1   3   4      790.85     1034.63     24.34 o 
   2   3   4      126.93       99.05      7.14 o 
   3   3   4       17.58       21.70      1.26 o 
   4   3   4       18.04       20.15      1.23 o 
   5   3   4      212.21      171.37      7.53 o 
   6   3   4       59.57       48.46      2.06 o 
   7   3   4       42.53       34.29      1.95 o 
   8   3   4       31.63       23.60      1.85 o 
   9   3   4        1.11        0.25      1.47 o 
  -7   4   4        0.06       -0.39      3.01 o 
  -6   4   4       24.34       36.73      4.28 o 
  -5   4   4        0.10       -0.49      2.14 o 
  -4   4   4       58.99       60.54      3.79 o 
  -3   4   4       52.79       45.67      2.92 o 
  -2   4   4      105.44      109.91      3.64 o 
  -1   4   4       58.57       43.44      1.65 o 
   0   4   4      171.76      184.63      3.11 o 
   1   4   4      339.32      383.07      9.81 o 
   2   4   4       88.60       91.34      3.01 o 
   3   4   4       87.05       82.50      3.01 o 
   4   4   4        1.26        2.56      0.77 o 
   5   4   4        2.04        1.93      0.91 o 
   6   4   4       10.89        9.99      1.16 o 
   7   4   4        0.07       -0.36      0.93 o 
   8   4   4        0.12        0.45      1.26 o 
   9   4   4        7.51        7.29      2.72 o 
  -7   5   4        0.21        0.78      3.40 o 
  -6   5   4        3.95        6.61      2.92 o 
  -5   5   4        6.86        3.01      1.94 o 
  -4   5   4      183.63      222.23      6.80 o 
  -3   5   4      127.17      128.75      4.66 o 
  -2   5   4      718.36      757.26     10.69 o 
  -1   5   4      253.64      302.30      6.12 o 
   0   5   4      161.46      184.82      4.76 o 
   1   5   4      615.00      749.00      9.62 o 
   2   5   4      472.35      486.93      7.39 o 
   3   5   4       82.73       84.15      3.30 o 
   4   5   4      155.66      155.48      4.66 o 
   5   5   4        0.02        0.29      1.36 o 
   6   5   4        7.53        5.93      1.75 o 
   7   5   4        5.47        4.96      2.14 o 
   8   5   4        3.15        7.09      2.23 o 
   9   5   4        1.32        0.97      2.43 o 
  -7   6   4        2.27        3.11      3.50 o 
  -6   6   4        2.88        5.54      3.01 o 
  -5   6   4       21.52       26.14      3.21 o 
  -4   6   4       44.44       53.06      3.60 o 
  -3   6   4       39.50       35.86      2.62 o 
  -2   6   4      115.03      127.59      4.37 o 
  -1   6   4      532.28      566.13      8.94 o 
   0   6   4      226.05      185.31      4.57 o 
   1   6   4      440.26      554.85      8.26 o 
   2   6   4       72.21       83.37      3.21 o 
   3   6   4        3.30        3.11      1.36 o 
   4   6   4      767.52      744.63     10.79 o 
   5   6   4       68.78       69.38      3.50 o 
   6   6   4       54.86       48.10      3.30 o 
   7   6   4       86.61       82.21      4.37 o 
   8   6   4        0.66       -0.29      2.04 o 
   9   6   4        5.30        8.84      2.72 o 
  -6   7   4        1.53        1.17      2.53 o 
  -5   7   4        0.21        2.14      1.94 o 
  -4   7   4        2.36        3.79      1.55 o 
  -3   7   4        0.05        0.29      1.07 o 
  -2   7   4        2.88        2.72      1.36 o 
  -1   7   4        0.02       -0.58      0.58 o 
   0   7   4       28.15       20.31      1.55 o 
   1   7   4       78.50       66.17      2.82 o 
   2   7   4        1.92        1.94      1.17 o 
   3   7   4        0.42        1.85      1.17 o 
   4   7   4       34.60       32.84      2.43 o 
   5   7   4       20.49       18.27      2.14 o 
   6   7   4        4.34        3.30      1.65 o 
   7   7   4       12.11        8.55      1.94 o 
   8   7   4        0.14        0.97      2.14 o 
   9   7   4        9.11        9.91      2.92 o 
  -6   8   4        0.94        0.39      2.62 o 
  -5   8   4        2.17        5.44      2.23 o 
  -4   8   4        9.17       11.56      2.14 o 
  -3   8   4        6.02        7.77      1.65 o 
  -2   8   4        4.62        3.11      1.36 o 
  -1   8   4       52.72       35.86      1.65 o 
   0   8   4       11.62        8.07      1.07 o 
   1   8   4       47.98       55.68      2.62 o 
   2   8   4        1.40        2.14      0.97 o 
   3   8   4        0.64        0.29      0.97 o 
   4   8   4        1.97        3.50      1.46 o 
   5   8   4        2.11        2.82      1.55 o 
   6   8   4        0.42        0.97      1.65 o 
   7   8   4        0.77        0.39      1.65 o 
   8   8   4        3.04        2.82      2.23 o 
  -5   9   4        9.39       18.46      2.82 o 
  -4   9   4        5.34        6.90      2.23 o 
  -3   9   4        2.18        1.65      1.55 o 
  -2   9   4        0.17        0.10      0.29 o 
  -1   9   4        1.94        2.23      0.58 o 
   0   9   4       67.73       64.43      2.62 o 
   1   9   4        0.96        3.01      0.87 o 
   2   9   4        3.36        4.86      1.17 o 
   3   9   4       30.03       41.78      2.92 o 
   4   9   4        0.14        1.26      1.46 o 
   5   9   4        2.39        3.21      1.65 o 
   6   9   4        5.74        7.09      2.14 o 
   7   9   4       10.97       12.24      2.62 o 
   8   9   4        1.81        3.60      2.72 o 
  -4  10   4      119.45      219.42      7.58 o 
  -3  10   4        4.85       -0.97      0.97 o 
  -2  10   4      116.64       37.70      1.17 o 
  -1  10   4       22.51       14.09      1.07 o 
   0  10   4        3.31        3.30      0.87 o 
   1  10   4        0.06        0.10      0.78 o 
   2  10   4        8.59       11.86      1.85 o 
   3  10   4      129.63      176.76      5.83 o 
   4  10   4       54.26       73.85      4.08 o 
   5  10   4      124.53      137.98      5.73 o 
   6  10   4       12.00       18.27      3.01 o 
   7  10   4       26.73       28.18      3.69 o 
  -3  11   4        9.88       -0.97      0.97 o 
  -2  11   4        1.13        0.39      0.29 o 
  -1  11   4        2.15        2.23      0.68 o 
   0  11   4        3.62        3.40      0.87 o 
   1  11   4       13.67       18.66      1.75 o 
   2  11   4       30.12       30.41      2.53 o 
   3  11   4       94.87      126.81      4.96 o 
   4  11   4       66.89       80.85      4.37 o 
   5  11   4       37.13       45.87      2.72 o 
   6  11   4        1.93        3.50      2.43 o 
   0  12   4       10.64        9.72      1.26 o 
   1  12   4        2.98        4.28      1.36 o 
   2  12   4       18.64       27.79      2.62 o 
   3  12   4       32.12       48.88      3.60 o 
   4  12   4        2.59        4.37      2.04 o 
   5  12   4        5.74        8.45      1.94 o 
   3  13   4        1.87        1.46      1.55 o 
  -1  -9   5        0.01       -0.39      2.14 o 
   0  -9   5       14.91       14.48      2.53 o 
   1  -9   5        5.02        4.08      2.04 o 
   2  -9   5       10.66       17.39      2.92 o 
  -3  -8   5       12.44       11.76      2.92 o 
  -2  -8   5        0.06       -0.10      2.04 o 
  -1  -8   5        4.25        2.92      1.85 o 
   0  -8   5        0.99        0.29      1.55 o 
   1  -8   5        6.31        6.70      1.85 o 
   2  -8   5        1.29       -0.58      1.36 o 
   3  -8   5        0.70        1.75      1.75 o 
  -5  -7   5       29.62       22.16      3.30 o 
  -4  -7   5        2.92        1.65      1.94 o 
  -3  -7   5       25.41       17.39      2.82 o 
  -2  -7   5      110.41      107.18      5.34 o 
  -1  -7   5       76.05       55.68      3.60 o 
   0  -7   5       39.60       28.37      2.53 o 
   1  -7   5        0.61        0.97      1.17 o 
   2  -7   5       13.71        9.81      1.94 o 
   3  -7   5       11.79       12.63      2.23 o 
   4  -7   5        2.01        3.40      2.72 o 
   5  -7   5        0.53        1.36      2.23 o 
  -5  -6   5        2.24        3.01      2.23 o 
  -4  -6   5        3.18        2.14      2.04 o 
  -3  -6   5      224.64      191.92      6.22 o 
  -2  -6   5        0.00        0.19      1.55 o 
  -1  -6   5       50.40       47.81      3.40 o 
   0  -6   5       10.76        7.39      1.65 o 
   1  -6   5        3.37        2.82      1.26 o 
   2  -6   5       73.48       68.70      3.60 o 
   3  -6   5        9.87        9.43      1.94 o 
   4  -6   5       17.23       22.84      2.82 o 
   5  -6   5        9.04       14.96      2.72 o 
   6  -6   5        8.48        9.23      2.43 o 
  -5  -5   5        1.71       -0.58      2.23 o 
  -4  -5   5       15.27       15.16      2.23 o 
  -3  -5   5      187.52      154.50      5.44 o 
  -2  -5   5       91.36       76.28      3.79 o 
  -1  -5   5      127.16      131.67      5.05 o 
   0  -5   5       10.19       12.05      1.75 o 
   1  -5   5        0.01        0.10      0.97 o 
   2  -5   5      105.01      119.52      4.76 o 
   3  -5   5       72.88       97.08      4.37 o 
   4  -5   5       16.37       19.53      2.43 o 
   5  -5   5        8.71        8.36      1.94 o 
   6  -5   5       13.50       16.32      2.72 o 
   7  -5   5        8.46       12.73      2.53 o 
  -6  -4   5        1.55        4.47      2.14 o 
  -5  -4   5       11.78       10.11      1.65 o 
  -4  -4   5       96.93       73.66      3.79 o 
  -3  -4   5       11.17       11.76      1.94 o 
  -2  -4   5      372.55      325.72      7.09 o 
  -1  -4   5       39.63       35.86      2.53 o 
   0  -4   5       39.29       41.20      2.72 o 
   1  -4   5        4.67        6.70      1.46 o 
   2  -4   5        0.55        1.17      1.26 o 
   3  -4   5       93.76      102.61      4.18 o 
   4  -4   5      112.03      126.23      3.40 o 
   5  -4   5      103.66      121.27      5.64 o 
   6  -4   5        1.46        3.50      1.55 o 
   7  -4   5        1.33        1.07      1.85 o 
  -7  -3   5        9.49       10.11      2.53 o 
  -6  -3   5       37.38       31.48      3.11 o 
  -5  -3   5        0.14        0.10      1.55 o 
  -4  -3   5      131.05      116.61      3.21 o 
  -3  -3   5      440.90      402.88      5.54 o 
  -2  -3   5       65.43       72.59      2.23 o 
  -1  -3   5      666.62      543.78      8.94 o 
   0  -3   5      296.29      270.63      6.02 o 
   1  -3   5       27.14       23.61      1.94 o 
   2  -3   5      102.18       96.01      3.60 o 
   3  -3   5        0.93        0.10      1.26 o 
   4  -3   5      334.21      352.64      5.34 o 
   5  -3   5       58.92       62.97      3.69 o 
   6  -3   5      111.90      101.84      4.66 o 
   7  -3   5        7.97        8.26      2.04 o 
   8  -3   5       39.24       48.59      3.98 o 
  -7  -2   5        1.20        0.87      1.94 o 
  -6  -2   5       21.24       18.56      2.53 o 
  -5  -2   5       16.04       15.45      2.23 o 
  -4  -2   5       14.24       13.41      1.46 o 
  -3  -2   5       75.01       71.23      2.43 o 
  -2  -2   5       19.84       27.79      1.65 o 
  -1  -2   5      209.00      225.73      4.18 o 
   0  -2   5       37.58       37.31      1.36 o 
   1  -2   5      678.67      716.55      9.72 o 
   2  -2   5       22.67       24.29      1.94 o 
   3  -2   5        0.81        1.26      0.87 o 
   4  -2   5        7.71        6.02      1.17 o 
   5  -2   5        0.24        0.49      1.07 o 
   6  -2   5      106.87      106.79      4.66 o 
   7  -2   5      113.54      104.85      4.86 o 
   8  -2   5      106.95       95.62      5.15 o 
  -7  -1   5        3.57        5.83      2.14 o 
  -6  -1   5        1.43        1.07      1.46 o 
  -5  -1   5        0.00       -0.78      1.26 o 
  -4  -1   5        8.24        7.97      1.26 o 
  -3  -1   5       50.59       43.14      2.04 o 
  -2  -1   5        0.38        0.29      0.87 o 
  -1  -1   5       11.91       16.91      1.26 o 
   0  -1   5      146.29      139.05      2.43 o 
   1  -1   5       27.35       27.53      2.09 o 
   2  -1   5      312.24      314.43      7.14 o 
   3  -1   5        3.20        2.51      0.65 o 
   4  -1   5       15.56       12.73      1.17 o 
   5  -1   5       26.02       17.20      1.94 o 
   6  -1   5       19.15       19.53      2.14 o 
   7  -1   5       17.23       14.19      2.04 o 
   8  -1   5        2.54        1.94      1.85 o 
   9  -1   5        1.80        0.19      2.04 o 
  -7   0   5       10.09       10.69      2.53 o 
  -6   0   5       18.82       18.56      2.53 o 
  -5   0   5       28.16       36.63      3.01 o 
  -4   0   5        0.94        0.87      0.87 o 
  -3   0   5      228.70      292.59      4.66 o 
  -2   0   5       29.64       24.39      1.46 o 
  -1   0   5        8.93       10.30      1.07 o 
   0   0   5        3.95        4.08      0.78 o 
   1   0   5      837.82     1045.37     54.71 o 
   2   0   5       90.81       76.43      1.49 o 
   3   0   5      211.44      200.77      2.82 o 
   4   0   5       30.10       29.08      1.51 o 
   5   0   5       73.68       64.63      3.84 o 
   6   0   5       13.68        7.80      4.76 o 
   7   0   5       25.53       27.33      3.01 o 
   8   0   5        3.77        3.11      1.65 o 
   9   0   5        1.05        0.49      1.85 o 
  -7   1   5        1.23        2.33      1.94 o 
  -6   1   5        5.54        8.26      1.94 o 
  -5   1   5       83.97       84.93      4.47 o 
  -4   1   5      116.57      105.63      4.47 o 
  -3   1   5      226.18      251.48      4.28 o 
  -2   1   5     1199.26     1361.39     11.56 o 
  -1   1   5      311.95      323.20      4.18 o 
   0   1   5      114.47      138.96      2.53 o 
   1   1   5       52.53       62.82      7.14 o 
   2   1   5      249.09      265.23     11.71 o 
   3   1   5       28.21       32.37      1.05 o 
   4   1   5      264.83      260.53     13.41 o 
   5   1   5        3.95        3.07      0.88 o 
   6   1   5        3.68        3.68      1.04 o 
   7   1   5       54.03       49.29      2.27 o 
   8   1   5        1.55        2.27      1.16 o 
   9   1   5        3.18        2.97      1.59 o 
  -7   2   5        4.53        3.30      2.33 o 
  -6   2   5        2.31        4.76      1.94 o 
  -5   2   5        1.39        0.87      1.46 o 
  -4   2   5       21.21       30.51      1.85 o 
  -3   2   5       92.39       93.67      2.72 o 
  -2   2   5      164.27      206.69      3.60 o 
  -1   2   5      129.79      154.21      2.92 o 
   0   2   5     1359.39     1532.60      9.13 o 
   1   2   5     2826.23     2993.67     29.73 o 
   2   2   5        6.03        5.80      2.14 o 
   3   2   5     1158.93     1216.96      6.71 o 
   4   2   5      776.86      769.29      6.12 o 
   5   2   5      305.50      288.43      4.57 o 
   6   2   5       24.70       24.38      1.54 o 
   7   2   5       22.92       23.94      1.71 o 
   8   2   5        0.07       -0.10      1.11 o 
   9   2   5        0.51        1.18      1.35 o 
  -7   3   5        0.07       -0.10      2.43 o 
  -6   3   5        0.28       -1.46      1.65 o 
  -5   3   5        1.78        0.58      1.55 o 
  -4   3   5       16.94       25.46      1.94 o 
  -3   3   5        1.25        1.36      0.97 o 
  -2   3   5        8.12        8.55      1.07 o 
  -1   3   5      345.84      357.50      4.57 o 
   0   3   5      361.68      328.15      4.18 o 
   1   3   5     1839.27     2032.81     68.70 o 
   2   3   5       16.39       15.72      2.82 o 
   3   3   5       44.87       34.65      1.21 o 
   4   3   5       38.04       37.86      1.28 o 
   5   3   5        3.42        1.87      1.02 o 
   6   3   5       26.85       21.15      1.51 o 
   7   3   5       31.84       26.12      1.78 o 
   8   3   5       39.90       32.98      2.23 o 
   9   3   5        1.33        2.61      1.44 o 
  -7   4   5        1.68        4.47      3.69 o 
  -6   4   5        7.93       11.66      3.30 o 
  -5   4   5        0.52       -1.36      1.75 o 
  -4   4   5        0.00       -0.39      0.87 o 
  -3   4   5        0.46        0.39      0.78 o 
  -2   4   5        9.34        8.45      1.07 o 
  -1   4   5      165.88      198.04      3.60 o 
   0   4   5       28.23       27.79      1.36 o 
   1   4   5      369.05      365.80     13.26 o 
   2   4   5      244.70      261.55     12.88 o 
   3   4   5       95.81      111.13      4.76 o 
   4   4   5        0.29        2.16      0.79 o 
   5   4   5       29.30       24.48      1.94 o 
   6   4   5        6.63        5.52      1.12 o 
   7   4   5       88.21       83.78      3.60 o 
   8   4   5        4.68        5.57      1.46 o 
   9   4   5        3.42        1.87      1.35 o 
  -7   5   5        6.44        5.73      3.60 o 
  -6   5   5       20.94       25.95      3.89 o 
  -5   5   5        0.10        0.29      1.85 o 
  -4   5   5        2.42        3.40      1.85 o 
  -3   5   5        9.11       12.92      1.85 o 
  -2   5   5       16.07       13.31      1.26 o 
  -1   5   5        3.28        1.65      0.78 o 
   0   5   5      158.10      161.12     15.21 o 
   1   5   5       16.61       19.25      1.30 o 
   2   5   5      301.25      317.17      6.12 o 
   3   5   5       23.71       27.79      2.23 o 
   4   5   5       10.19        6.61      1.55 o 
   5   5   5       34.11       34.69      2.53 o 
   6   5   5       16.82       17.18      1.60 o 
   7   5   5      119.15      119.80      9.13 o 
   8   5   5        9.57        8.75      2.43 o 
   9   5   5       15.44       13.51      2.92 o 
  -7   6   5        0.48       -2.04      4.08 o 
  -6   6   5        7.37        9.33      3.30 o 
  -5   6   5       29.30       39.26      3.69 o 
  -4   6   5        0.00        1.65      1.55 o 
  -3   6   5      327.02      385.97      8.55 o 
  -2   6   5       48.33       72.49      3.50 o 
  -1   6   5      243.47      301.82      6.61 o 
   0   6   5      904.83      919.74     11.17 o 
   1   6   5       68.87       77.15      3.21 o 
   2   6   5     1104.45     1216.50     13.31 o 
   3   6   5        0.02        1.26      1.36 o 
   4   6   5      146.87      170.63      5.15 o 
   5   6   5       22.90       18.37      2.14 o 
   6   6   5       15.42       14.19      2.23 o 
   7   6   5        8.13       10.40      2.23 o 
   8   6   5       22.54       18.85      3.11 o 
   9   6   5       49.20       50.14      4.57 o 
  -6   7   5        0.25       -0.19      2.43 o 
  -5   7   5       14.08       17.20      3.01 o 
  -4   7   5        0.28        1.46      1.46 o 
  -3   7   5        4.21        6.02      1.46 o 
  -2   7   5       13.98        7.09      1.46 o 
  -1   7   5        5.92        6.12      1.36 o 
   0   7   5       15.06       11.17      1.36 o 
   1   7   5        1.99        2.72      1.07 o 
   2   7   5        1.47        1.36      0.97 o 
   3   7   5       15.61       17.59      1.85 o 
   4   7   5       21.85       24.10      2.43 o 
   5   7   5        5.03        5.54      1.75 o 
   6   7   5       23.54       22.84      2.92 o 
   7   7   5       13.24       11.17      2.43 o 
   8   7   5        2.60        1.65      2.23 o 
   9   7   5        8.27        7.97      3.01 o 
  -6   8   5        0.00        0.78      2.53 o 
  -5   8   5        1.59        1.75      2.04 o 
  -4   8   5        0.00       -0.10      1.46 o 
  -3   8   5        0.41        0.10      1.36 o 
  -2   8   5        4.84        7.09      1.55 o 
  -1   8   5        1.61        1.17      0.58 o 
   0   8   5       16.13       16.91      1.36 o 
   1   8   5        7.21        8.65      1.17 o 
   2   8   5        0.09        1.65      0.87 o 
   3   8   5       46.94       48.59      2.92 o 
   4   8   5        6.43        5.83      1.55 o 
   5   8   5       30.65       32.46      2.92 o 
   6   8   5        1.41        0.58      1.55 o 
   7   8   5        0.00       -0.58      1.65 o 
   8   8   5        0.06        0.19      2.23 o 
  -5   9   5        1.50        5.25      2.43 o 
  -4   9   5        3.18        5.25      2.04 o 
  -3   9   5        3.19        6.12      1.85 o 
  -2   9   5        0.57        0.39      0.19 o 
  -1   9   5       21.72       14.09      1.17 o 
   0   9   5        3.03        3.21      0.78 o 
   1   9   5       29.17       27.89      1.94 o 
   2   9   5        1.60        2.92      0.87 o 
   3   9   5        5.40        8.55      1.55 o 
   4   9   5       27.91       30.80      2.72 o 
   5   9   5        1.59        1.17      1.55 o 
   6   9   5       26.50       26.53      3.01 o 
   7   9   5       18.36       22.74      3.01 o 
   8   9   5        9.25        6.90      2.43 o 
  -4  10   5        2.56        7.00      2.43 o 
  -3  10   5        8.31       -0.97      0.97 o 
  -2  10   5       39.64        8.07      0.49 o 
  -1  10   5        2.26        1.75      0.49 o 
   0  10   5       62.88       51.50      2.33 o 
   1  10   5       52.45       49.46      2.62 o 
   2  10   5       14.31       16.91      1.94 o 
   3  10   5      139.13      176.56      6.02 o 
   4  10   5       45.74       61.51      3.98 o 
   5  10   5       20.16       20.99      2.72 o 
   6  10   5       66.39       79.58      4.76 o 
   7  10   5        2.81        2.82      2.33 o 
  -3  11   5        9.88       -0.97      0.97 o 
  -2  11   5       15.15        2.92      0.29 o 
  -1  11   5        9.22        4.28      0.68 o 
   0  11   5        4.26        3.30      0.87 o 
   1  11   5       17.09       17.49      1.65 o 
   2  11   5        1.05        2.23      1.26 o 
   3  11   5        4.55        9.62      2.04 o 
   4  11   5        9.55       11.37      2.23 o 
   5  11   5        3.03        3.50      2.04 o 
   6  11   5       29.20       33.23      3.60 o 
  -2  12   5        1.07        0.49      0.19 o 
  -1  12   5        0.37        0.10      0.49 o 
   0  12   5        6.72        4.57      0.87 o 
   1  12   5        0.13        0.29      0.97 o 
   2  12   5        2.50        1.75      1.36 o 
   3  12   5        1.12        2.62      1.85 o 
   4  12   5        3.40        4.57      2.04 o 
   5  12   5        0.23        1.36      2.14 o 
   0  13   5        2.63        1.07      0.87 o 
   1  13   5        0.34        0.10      1.26 o 
   2  13   5        0.57        1.46      1.46 o 
   3  13   5        0.07       -1.07      1.65 o 
  -2  -8   6        2.15        2.04      2.43 o 
  -1  -8   6        0.28        0.39      2.33 o 
   0  -8   6        2.17        5.54      2.53 o 
   1  -8   6        2.55        3.30      2.43 o 
   2  -8   6        0.60        1.94      2.33 o 
  -3  -7   6        3.28        0.97      1.94 o 
  -2  -7   6       29.70       18.07      2.72 o 
  -1  -7   6       22.33       27.11      3.11 o 
   0  -7   6        6.61        5.83      2.23 o 
   1  -7   6       13.16       13.60      2.62 o 
   2  -7   6        2.28        5.15      2.14 o 
   3  -7   6        5.04        9.62      2.72 o 
  -4  -6   6       21.62       19.82      2.92 o 
  -3  -6   6        1.84        0.97      1.94 o 
  -2  -6   6      195.32      156.74      5.93 o 
  -1  -6   6        0.01        0.39      1.55 o 
   0  -6   6      339.34      288.89      8.07 o 
   1  -6   6       21.32       17.88      2.43 o 
   2  -6   6      118.53      106.02      4.96 o 
   3  -6   6        0.88       -0.19      1.46 o 
   4  -6   6        9.12        8.65      2.14 o 
   5  -6   6        6.99        9.52      2.72 o 
  -5  -5   6        0.00       -0.58      2.43 o 
  -4  -5   6       16.16       12.05      2.43 o 
  -3  -5   6        0.00       -0.49      1.55 o 
  -2  -5   6        2.49        0.39      1.65 o 
  -1  -5   6       45.34       36.44      2.82 o 
   0  -5   6        4.31        4.47      1.46 o 
   1  -5   6       22.49       20.50      2.23 o 
   2  -5   6       39.95       37.80      2.82 o 
   3  -5   6        0.03       -1.07      1.07 o 
   4  -5   6       11.95       11.08      1.46 o 
   5  -5   6        0.12        0.29      1.75 o 
   6  -5   6        2.22        3.98      2.33 o 
  -4  -4   6       43.62       38.58      3.30 o 
  -3  -4   6       37.37       33.72      2.92 o 
  -2  -4   6      259.32      199.30      6.12 o 
  -1  -4   6       36.53       33.04      2.72 o 
   0  -4   6       76.42       64.04      3.40 o 
   1  -4   6        5.24        2.23      1.17 o 
   2  -4   6       13.57       16.03      1.85 o 
   3  -4   6       36.80       50.82      3.11 o 
   4  -4   6        1.13        0.39      1.07 o 
   5  -4   6        3.68        3.11      1.75 o 
   6  -4   6       17.94       21.28      2.82 o 
   7  -4   6       30.70       37.61      3.98 o 
  -6  -3   6        3.79        1.65      2.04 o 
  -5  -3   6       43.22       50.53      3.98 o 
  -4  -3   6       16.84       14.77      2.33 o 
  -3  -3   6       22.55       22.64      2.72 o 
  -2  -3   6       14.13        9.81      1.94 o 
  -1  -3   6        6.20        4.86      1.46 o 
   0  -3   6       45.55       43.92      2.82 o 
   1  -3   6       81.08       67.53      3.30 o 
   2  -3   6       31.43       32.36      2.43 o 
   3  -3   6      658.18      686.04     10.49 o 
   4  -3   6       86.50       95.62      3.01 o 
   5  -3   6       93.63       85.80      4.47 o 
   7  -3   6        0.90        0.10      1.55 o 
   8  -3   6       18.02       20.79      3.11 o 
  -7  -2   6        1.14        0.19      2.43 o 
  -6  -2   6       53.41       50.53      4.08 o 
  -5  -2   6        8.55        6.32      2.04 o 
  -4  -2   6        3.09        2.72      1.26 o 
  -3  -2   6       60.93       49.36      2.23 o 
  -2  -2   6        1.36        2.23      1.17 o 
  -1  -2   6       24.23       25.75      2.43 o 
   0  -2   6      260.44      298.12      7.00 o 
   1  -2   6      607.45      619.38     10.01 o 
   2  -2   6      177.68      183.27      5.15 o 
   3  -2   6       13.25       10.98      1.36 o 
   4  -2   6      357.89      360.70      5.44 o 
   5  -2   6       53.35       43.24      3.21 o 
   6  -2   6      292.35      272.76      7.87 o 
   7  -2   6       85.07       84.64      4.86 o 
   8  -2   6       18.84       14.77      2.62 o 
  -7  -1   6        0.27        1.55      2.23 o 
  -6  -1   6        0.00        0.29      1.75 o 
  -5  -1   6        1.16        0.29      1.36 o 
  -4  -1   6        6.00        7.68      1.26 o 
  -3  -1   6        0.03       -0.39      0.97 o 
  -2  -1   6      112.68      106.60      3.01 o 
  -1  -1   6       26.34       23.13      1.55 o 
   0  -1   6      198.33      216.40      3.21 o 
   1  -1   6       35.69       35.18      2.43 o 
   2  -1   6      111.27      116.22      3.98 o 
   3  -1   6       21.35       19.73      1.36 o 
   4  -1   6        2.23        4.37      1.07 o 
   5  -1   6        0.00       -0.87      1.07 o 
   6  -1   6       30.96       31.19      2.72 o 
   7  -1   6       55.83       58.30      3.79 o 
   8  -1   6        2.36       -0.29      1.55 o 
  -7   0   6        0.44        0.97      2.23 o 
  -6   0   6        2.10        3.21      1.75 o 
  -5   0   6        2.52        4.66      1.65 o 
  -4   0   6        0.43        1.07      0.97 o 
  -3   0   6       54.06       52.86      2.33 o 
  -2   0   6       51.99       61.12      2.33 o 
  -1   0   6      169.11      163.35      3.30 o 
   0   0   6        0.01       -0.29      0.78 o 
   1   0   6       38.47       33.30      1.45 o 
   2   0   6       60.90       58.06      1.51 o 
   3   0   6      136.10      116.76      1.94 o 
   4   0   6        2.56        2.82      0.78 o 
   5   0   6       16.46       11.56      1.65 o 
   6   0   6       13.30       11.17      1.85 o 
   7   0   6       14.81       11.95      1.94 o 
   8   0   6       32.32       30.61      3.11 o 
   9   0   6        3.47        2.82      2.14 o 
  -7   1   6        0.44        0.68      2.23 o 
  -6   1   6        4.66        5.83      1.94 o 
  -5   1   6        3.14        1.36      1.46 o 
  -4   1   6        4.00        7.29      1.26 o 
  -3   1   6       20.10       17.30      1.55 o 
  -2   1   6        0.02        0.00      0.97 o 
  -1   1   6      127.80      150.23      3.21 o 
   0   1   6      136.42      134.20      2.72 o 
   1   1   6       57.41       60.87      8.21 o 
   2   1   6        0.58        0.71      0.56 o 
   3   1   6       31.65       26.13      1.00 o 
   4   1   6       30.11       27.27      1.11 o 
   5   1   6        3.81        3.75      1.02 o 
   6   1   6       12.78        8.35      5.83 o 
   7   1   6        9.37        9.43      1.44 o 
   8   1   6       32.29       29.83      2.92 o 
   9   1   6        5.57        5.83      2.33 o 
  -7   2   6       18.74       19.43      3.60 o 
  -6   2   6       30.17       39.26      3.89 o 
  -5   2   6       18.17       21.96      2.72 o 
  -4   2   6       86.65       96.49      3.11 o 
  -3   2   6      340.43      399.18      5.83 o 
  -2   2   6      273.31      274.22      4.86 o 
  -1   2   6      915.64     1122.05      9.23 o 
   0   2   6        8.66        8.07      0.68 o 
   1   2   6     1743.69     2032.85     11.86 o 
   2   2   6      143.10      133.11      2.47 o 
   3   2   6     1603.50     1694.58     12.71 o 
   4   2   6       32.88       31.86     18.03 o 
   5   2   6       66.99       63.81      2.20 o 
   6   2   6        5.30        7.63      1.23 o 
   7   2   6        8.06        4.91      1.21 o 
   8   2   6        1.72        3.13      1.31 o 
   9   2   6       16.40       13.58      1.85 o 
  -7   3   6        7.29       16.13      3.98 o 
  -6   3   6       40.59       56.07      4.76 o 
  -5   3   6       16.57       21.67      2.92 o 
  -4   3   6        2.80        1.85      0.97 o 
  -3   3   6        1.12        0.39      0.87 o 
  -2   3   6        0.18       -0.87      0.87 o 
  -1   3   6      276.82      319.11      8.55 o 
   0   3   6      130.19      131.18      1.55 o 
   1   3   6     1566.07     1796.56     11.66 o 
   2   3   6      166.08      162.18      2.77 o 
   3   3   6       71.50       85.95      3.94 o 
   4   3   6       30.40       32.67      1.20 o 
   5   3   6       49.80       49.82      1.58 o 
   6   3   6        2.51        2.23      0.96 o 
   7   3   6       37.59       32.38      1.99 o 
   8   3   6        1.94        1.37      1.26 o 
   9   3   6        1.60        2.43      1.60 o 
  -7   4   6        0.00        2.33      3.01 o 
  -6   4   6       36.87       55.49      4.76 o 
  -5   4   6        0.00        0.10      1.55 o 
  -4   4   6        1.94        1.85      1.07 o 
  -3   4   6       23.54       33.33      2.14 o 
  -2   4   6        6.76        6.70      1.17 o 
  -1   4   6      136.01      163.44      3.40 o 
   0   4   6     1140.60     1214.75      9.72 o 
   1   4   6      635.22      660.51     12.49 o 
   2   4   6      218.03      260.87      3.16 o 
   3   4   6       87.79       77.30      1.72 o 
   4   4   6        6.29        3.49      0.69 o 
   5   4   6        0.19        0.67      0.66 o 
   6   4   6       39.52       38.03      1.96 o 
   7   4   6       22.91       21.66      1.77 o 
   8   4   6        1.17        0.94      1.28 o 
   9   4   6        0.02       -1.13      1.38 o 
  -6   5   6        0.67        0.78      2.62 o 
  -5   5   6       20.15       33.23      3.79 o 
  -4   5   6        0.05       -0.97      0.97 o 
  -3   5   6        1.40        0.19      0.87 o 
  -2   5   6        6.21        9.23      1.07 o 
  -1   5   6       49.27       56.85      2.14 o 
   0   5   6      598.17      648.88     46.98 o 
   1   5   6      358.57      384.57     20.41 o 
   2   5   6      239.00      256.07     13.75 o 
   3   5   6       10.76       10.02      1.09 o 
   4   5   6        0.01        0.68      0.84 o 
   5   5   6        5.36        4.83      0.95 o 
   6   5   6      140.19      134.29      6.12 o 
   7   5   6        0.33        0.43      1.09 o 
   8   5   6       70.05       65.91      2.97 o 
   9   5   6        0.12       -1.21      1.61 o 
  -5   6   6       50.06       75.79      5.15 o 
  -4   6   6        0.68        0.29      1.65 o 
  -3   6   6      142.56      160.72      5.83 o 
  -2   6   6       89.68      101.74      4.28 o 
  -1   6   6        5.32        5.73      0.97 o 
   0   6   6      170.26      194.80     11.76 o 
   1   6   6      243.14      267.34     12.20 o 
   2   6   6       11.48       19.73      1.94 o 
   3   6   6        0.06        0.68      1.36 o 
   4   6   6       71.46       62.77      3.30 o 
   5   6   6       27.49       25.17      2.72 o 
   6   6   6        0.30        0.49      1.85 o 
   7   6   6       24.60       26.04      3.11 o 
   8   6   6       45.24       51.31      4.37 o 
   9   6   6       63.07       64.52      4.96 o 
  -6   7   6        0.60        0.58      3.11 o 
  -5   7   6        0.23        0.87      2.14 o 
  -4   7   6        6.70        3.50      1.75 o 
  -3   7   6        1.00        0.49      1.46 o 
  -2   7   6        0.12       -0.87      1.07 o 
  -1   7   6        2.57        3.30      1.26 o 
   0   7   6        0.45        1.36      0.87 o 
   1   7   6        1.14        0.68      0.78 o 
   2   7   6       47.82       56.85      3.01 o 
   3   7   6        4.46        4.66      1.46 o 
   4   7   6      126.96      148.38      5.15 o 
   5   7   6       17.60       18.27      2.43 o 
   6   7   6        3.89        3.60      1.94 o 
   7   7   6      140.72      143.13      6.12 o 
   8   7   6       21.70       23.13      3.21 o 
   9   7   6       19.39       19.73      3.60 o 
  -5   8   6        4.11        7.00      2.62 o 
  -4   8   6        0.90        2.23      1.75 o 
  -3   8   6        1.21        1.85      1.46 o 
  -2   8   6       17.54       18.66      2.23 o 
  -1   8   6       25.28       18.85      1.46 o 
   0   8   6       34.76       24.49      1.65 o 
   1   8   6      116.47      112.33      3.98 o 
   2   8   6       53.75       50.53      2.72 o 
   3   8   6       10.77       14.58      1.85 o 
   4   8   6        0.92        0.97      1.17 o 
   5   8   6        0.26        0.87      1.75 o 
   6   8   6        0.01       -0.87      1.65 o 
   7   8   6        3.16        5.05      2.53 o 
  -5   9   6        0.41        0.78      2.33 o 
  -4   9   6        0.06        1.94      2.14 o 
  -3   9   6        8.65       11.08      2.14 o 
  -2   9   6        3.02        0.78      0.29 o 
  -1   9   6       24.90       16.03      1.17 o 
   0   9   6       46.25       31.00      1.85 o 
   1   9   6       39.52       43.63      2.43 o 
   2   9   6       21.71       23.90      1.94 o 
   3   9   6        4.60        3.79      1.26 o 
   4   9   6        7.42        9.91      1.94 o 
   5   9   6        0.16        0.10      1.36 o 
   6   9   6       29.54       33.72      3.21 o 
   7   9   6        0.34        3.40      2.43 o 
   8   9   6       15.15       17.10      3.69 o 
  -4  10   6        2.38        4.28      2.43 o 
  -3  10   6        7.56       12.34      2.43 o 
  -2  10   6        0.00        0.00      0.10 o 
  -1  10   6       31.85       14.67      0.97 o 
   0  10   6       82.52       68.12      2.62 o 
   1  10   6       51.56       37.41      2.23 o 
   2  10   6       86.22       95.62      3.89 o 
   3  10   6       70.39       78.42      3.98 o 
   4  10   6       55.49       61.80      3.69 o 
   5  10   6       16.35       14.96      2.33 o 
   6  10   6      108.88      129.73      5.93 o 
   7  10   6        0.37        0.49      2.43 o 
  -3  11   6        0.38       -0.10      0.97 o 
  -2  11   6        1.03        0.29      0.10 o 
  -1  11   6       19.31        9.72      0.87 o 
   0  11   6       16.34       16.23      1.46 o 
   1  11   6       43.25       42.37      2.43 o 
   2  11   6      140.50      164.51      5.15 o 
   3  11   6       10.03       15.45      2.23 o 
   4  11   6      163.25      213.29      7.00 o 
   5  11   6       27.07       31.39      3.30 o 
   6  11   6       13.07       12.34      2.72 o 
  -2  12   6        0.23        0.00      0.10 o 
  -1  12   6        1.27        0.49      0.49 o 
   0  12   6        2.72        0.78      0.68 o 
   1  12   6        1.29        1.75      0.97 o 
   2  12   6       19.84       22.54      2.23 o 
   3  12   6       35.36       49.36      3.60 o 
   4  12   6        8.87       12.15      2.43 o 
   5  12   6       22.27       24.78      3.21 o 
   0  13   6        2.12        1.26      0.78 o 
   1  13   6        0.04       -0.39      0.97 o 
   2  13   6        5.74        6.02      1.65 o 
   3  13   6        3.01        6.70      2.14 o 
  -2  -7   7        1.80        3.98      2.43 o 
  -1  -7   7       10.21       12.34      2.92 o 
   0  -7   7       12.62       14.67      2.62 o 
   1  -7   7       18.16       20.02      2.82 o 
   2  -7   7        1.26        1.85      2.04 o 
   3  -7   7       14.13       25.36      3.30 o 
  -3  -6   7        2.89        1.85      2.14 o 
  -2  -6   7        8.25        4.76      2.23 o 
  -1  -6   7        0.44        0.00      1.85 o 
   0  -6   7       15.31        9.13      2.14 o 
   1  -6   7       38.74       28.47      2.92 o 
   2  -6   7        2.60        2.53      1.65 o 
   3  -6   7        1.65        0.87      1.94 o 
   4  -6   7        7.82       10.79      2.72 o 
  -4  -5   7        9.95        5.44      2.72 o 
  -3  -5   7        0.13       -1.46      1.94 o 
  -2  -5   7       71.09       58.89      3.89 o 
  -1  -5   7        2.37        3.30      1.75 o 
   0  -5   7        0.24       -0.78      1.46 o 
   1  -5   7        5.82        4.18      1.75 o 
   2  -5   7        1.24        0.39      1.36 o 
   3  -5   7        7.03        7.48      1.94 o 
   4  -5   7        7.37        6.41      1.55 o 
   5  -5   7       26.57       54.22      4.76 o 
   6  -5   7        3.31        5.44      3.01 o 
  -4  -4   7       49.06       40.04      3.69 o 
  -3  -4   7        8.86       11.08      2.62 o 
  -2  -4   7       54.93       53.06      3.79 o 
  -1  -4   7       66.91       61.32      3.60 o 
   0  -4   7       34.95       26.14      2.53 o 
   1  -4   7       14.71        8.75      1.85 o 
   2  -4   7       78.18       71.13      3.89 o 
   3  -4   7        0.83        0.87      1.46 o 
   4  -4   7        2.44        3.30      1.36 o 
   5  -4   7       11.99       11.47      2.53 o 
   6  -4   7        9.93       12.83      2.72 o 
  -4  -3   7       74.76       68.41      4.57 o 
  -3  -3   7      149.76      146.63      5.83 o 
  -2  -3   7       54.67       47.03      3.40 o 
  -1  -3   7      280.61      280.44      7.87 o 
   0  -3   7        2.45        3.21      1.55 o 
   1  -3   7       65.24       69.48      3.79 o 
   2  -3   7        9.50       11.27      1.85 o 
   3  -3   7      120.96      147.12      5.54 o 
   4  -3   7       49.14       47.91      2.53 o 
   5  -3   7       71.12       64.43      4.18 o 
   6  -3   7        0.14        0.10      1.55 o 
   7  -3   7        0.26        0.58      2.04 o 
  -6  -2   7        8.09        7.09      2.62 o 
  -5  -2   7        3.88        4.08      2.53 o 
  -4  -2   7        6.97        6.32      2.23 o 
  -3  -2   7        0.14       -1.36      1.75 o 
  -2  -2   7       18.88       13.12      2.14 o 
  -1  -2   7       10.22        8.65      1.94 o 
   0  -2   7       48.31       48.97      3.11 o 
   1  -2   7      119.52      105.24      4.37 o 
   2  -2   7      789.09      776.41     11.66 o 
   3  -2   7     1156.70     1035.47      9.72 o 
   4  -2   7      355.17      382.86      5.93 o 
   5  -2   7     1115.31     1099.31     16.23 o 
   6  -2   7       12.91       15.35      2.43 o 
   7  -2   7      189.59      190.56      7.29 o 
   8  -2   7        4.85        5.73      2.43 o 
  -6  -1   7        2.94        3.01      2.43 o 
  -5  -1   7       14.27       14.77      2.62 o 
  -4  -1   7        2.64        3.11      1.36 o 
  -3  -1   7       20.91       17.10      1.75 o 
  -2  -1   7        3.00        2.62      1.36 o 
  -1  -1   7      422.16      449.62      9.52 o 
   0  -1   7      168.76      156.16      5.15 o 
   1  -1   7      579.52      520.65      9.23 o 
   2  -1   7      251.96      243.81      6.12 o 
   3  -1   7      338.62      292.49      4.86 o 
   4  -1   7      206.35      197.55      4.08 o 
   5  -1   7      351.81      278.59      7.09 o 
   6  -1   7       31.70       28.76      2.72 o 
   7  -1   7      207.99      178.99      6.51 o 
   8  -1   7        5.17        4.37      2.33 o 
  -6   0   7        1.34        1.36      2.33 o 
  -5   0   7       10.05       10.79      2.33 o 
  -4   0   7        0.68        0.10      1.07 o 
  -3   0   7        5.88        6.90      1.26 o 
  -2   0   7       14.10       15.35      1.55 o 
  -1   0   7      109.76      120.88      3.11 o 
   0   0   7       15.40       13.31      1.26 o 
   1   0   7      130.89      153.63      5.05 o 
   2   0   7        0.01        0.87      0.87 o 
   3   0   7        7.75        7.97      1.17 o 
   4   0   7       16.12       14.87      1.26 o 
   5   0   7       27.77       21.77      2.33 o 
   6   0   7       10.56        7.39      1.75 o 
   7   0   7        0.42       -0.19      1.55 o 
   8   0   7       11.53       12.44      2.62 o 
  -6   1   7        0.49        0.58      1.94 o 
  -5   1   7        0.80        1.26      1.85 o 
  -4   1   7        1.40        1.17      1.07 o 
  -3   1   7       17.63       17.30      1.65 o 
  -2   1   7        0.85        1.36      1.07 o 
  -1   1   7       19.40       20.89      1.55 o 
   0   1   7        3.35        2.14      0.87 o 
   1   1   7       12.98       13.79      1.65 o 
   2   1   7        1.28        0.29      0.56 o 
   3   1   7        6.58        5.14      0.74 o 
   4   1   7      113.59       95.52      2.53 o 
   5   1   7        1.48        1.46      1.17 o 
   6   1   7       31.30       24.97      2.43 o 
   8   1   7        1.62        0.39      1.85 o 
   9   1   7        3.21        6.41      2.23 o 
  -6   2   7       32.01       43.73      4.47 o 
  -5   2   7       67.91       78.22      5.05 o 
  -4   2   7      144.89      162.57      4.28 o 
  -3   2   7      346.77      413.66      6.22 o 
  -2   2   7       21.33       29.44      1.85 o 
  -1   2   7      593.09      679.72      7.29 o 
   0   2   7        1.32        2.23      0.68 o 
   1   2   7       10.19       15.37      1.80 o 
   2   2   7       14.61       12.61      0.84 o 
   3   2   7        2.62        2.53      0.72 o 
   4   2   7       51.20       44.18      1.40 o 
   5   2   7        8.67        7.56      1.02 o 
   6   2   7        2.57        1.21      1.00 o 
   7   2   7        1.30        1.17      1.55 o 
   8   2   7        6.56        7.29      2.04 o 
   9   2   7        0.23       -1.26      2.04 o 
  -6   3   7       29.91       46.25      4.57 o 
  -5   3   7        2.24        3.60      2.14 o 
  -4   3   7       11.52       12.24      1.55 o 
  -3   3   7        7.57        9.23      1.36 o 
  -2   3   7       48.61       41.78      2.04 o 
  -1   3   7       27.21       40.13      1.94 o 
   0   3   7      131.74      153.92      3.30 o 
   1   3   7        0.89        0.26      0.70 o 
   2   3   7        0.69        3.62      0.87 o 
   3   3   7       60.55       55.51      1.56 o 
   4   3   7       35.15       28.43      1.41 o 
   5   3   7        1.88        2.82      0.77 o 
   6   3   7       31.22       23.05      1.61 o 
   7   3   7       49.23       47.85      2.37 o 
   8   3   7        1.62        1.52      1.26 o 
   9   3   7        2.39        1.90      1.60 o 
  -6   4   7        5.11        7.87      2.92 o 
  -5   4   7       10.94       20.99      2.82 o 
  -4   4   7        3.64        6.70      1.55 o 
  -3   4   7        0.80        0.49      0.87 o 
  -2   4   7        0.63        0.19      0.78 o 
  -1   4   7      186.12      202.70      4.08 o 
   0   4   7       41.59       37.12      1.85 o 
   1   4   7      100.36      109.16      1.81 o 
   2   4   7        2.48        4.08      0.72 o 
   3   4   7       43.98       34.92      3.60 o 
   4   4   7       19.97       25.60      1.28 o 
   5   4   7        0.05       -0.25      0.66 o 
   6   4   7       10.11        8.96      1.26 o 
   7   4   7       24.92       19.67      1.75 o 
   8   4   7        3.40        3.01      1.40 o 
   9   4   7        0.03        0.01      1.58 o 
  -6   5   7        2.06        5.54      3.01 o 
  -5   5   7        7.70       14.87      3.01 o 
  -4   5   7        0.00       -0.19      0.97 o 
  -3   5   7        9.09        7.97      1.17 o 
  -2   5   7        5.07        6.51      1.07 o 
  -1   5   7       18.32       26.14      1.65 o 
   0   5   7       23.71       25.71      4.08 o 
   1   5   7       17.71       29.12      1.63 o 
   2   5   7        0.62        0.93      0.79 o 
   3   5   7       31.42       26.24      5.05 o 
   4   5   7        1.68        2.53      0.75 o 
   5   5   7       44.80       38.52      2.53 o 
   6   5   7       28.29       28.94      1.85 o 
   7   5   7       49.11       43.09      2.39 o 
   8   5   7       50.46       51.07      2.79 o 
   9   5   7        0.00       -0.58      1.60 o 
  -6   6   7       10.86       19.34      4.08 o 
  -5   6   7        1.91        2.43      2.23 o 
  -4   6   7        2.55        5.83      1.94 o 
  -3   6   7       36.24       43.73      2.23 o 
  -2   6   7        5.61        8.16      1.17 o 
  -1   6   7       33.45       35.76      1.85 o 
   0   6   7       62.55       60.80      2.27 o 
   1   6   7        4.13        4.07      0.97 o 
   2   6   7       39.73       29.70      1.64 o 
   3   6   7        0.00        0.17      0.93 o 
   4   6   7        4.74        4.66      1.75 o 
   5   6   7      118.41      140.12      5.15 o 
   6   6   7       58.26       60.83      3.79 o 
   7   6   7      126.25      127.78      5.73 o 
   8   6   7       46.86       47.71      4.18 o 
   9   6   7        9.96        9.62      3.11 o 
  -5   7   7        0.41       -0.10      2.23 o 
  -4   7   7       29.51       35.37      3.50 o 
  -3   7   7       15.63       18.66      2.53 o 
  -2   7   7       66.44       78.81      4.08 o 
  -1   7   7       17.26       20.79      2.14 o 
   0   7   7        6.74        6.70      1.26 o 
   1   7   7        8.16        7.29      1.36 o 
   2   7   7       24.66       23.13      2.04 o 
   3   7   7      404.48      452.92      8.84 o 
   4   7   7      360.70      454.38      9.43 o 
   5   7   7      523.71      580.22     10.88 o 
   6   7   7      331.53      362.36      9.04 o 
   7   7   7      103.56      101.84      5.44 o 
   8   7   7      271.97      287.53      8.94 o 
  -5   8   7        0.14        0.00      2.53 o 
  -4   8   7        1.98        2.14      1.94 o 
  -3   8   7        7.02        9.23      2.04 o 
  -2   8   7       12.87       12.92      2.04 o 
  -1   8   7       21.30       18.85      1.46 o 
   0   8   7        4.89        4.47      1.07 o 
   1   8   7       47.78       48.59      2.72 o 
   2   8   7        0.51        0.78      0.97 o 
   3   8   7      114.40      144.20      5.25 o 
   4   8   7       16.06       20.89      2.53 o 
   5   8   7       44.92       56.55      3.89 o 
   6   8   7        1.37        2.14      2.04 o 
   7   8   7       13.54       15.94      3.21 o 
   8   8   7        1.23        1.26      2.72 o 
  -4   9   7        0.03        1.17      1.94 o 
  -3   9   7        0.03        0.39      1.65 o 
  -2   9   7        4.57        3.21      1.65 o 
  -1   9   7        6.58        6.70      0.87 o 
   0   9   7       18.82       13.60      1.26 o 
   1   9   7        7.86        8.84      1.26 o 
   2   9   7       76.34       78.90      3.50 o 
   3   9   7       12.10       15.16      1.94 o 
   4   9   7       42.86       56.85      3.69 o 
   5   9   7        6.73        9.33      2.23 o 
   6   9   7       29.12       34.40      3.60 o 
   7   9   7        0.46        1.55      2.62 o 
   8   9   7       11.55       17.01      3.60 o 
  -4  10   7        0.48        1.65      2.62 o 
  -3  10   7        2.23        5.25      2.23 o 
  -2  10   7        0.91        0.29      0.19 o 
  -1  10   7       36.11       18.66      1.17 o 
   0  10   7        6.24        4.57      0.87 o 
   1  10   7       32.98       30.03      2.14 o 
   2  10   7       18.81       17.88      1.75 o 
   3  10   7        3.71        4.08      1.36 o 
   4  10   7       25.63       31.58      2.92 o 
   5  10   7       11.27       15.55      2.43 o 
   6  10   7       16.58       19.92      3.01 o 
   7  10   7        2.77        3.11      2.62 o 
  -3  11   7       48.60       -0.97      0.97 o 
  -2  11   7       41.27        4.08      0.29 o 
  -1  11   7       24.40        9.62      0.78 o 
   0  11   7       48.49       35.66      1.94 o 
   1  11   7        0.01        0.10      0.68 o 
   2  11   7       71.94       69.77      3.40 o 
   3  11   7        0.43        0.68      1.36 o 
   4  11   7       23.31       28.76      2.92 o 
   5  11   7        2.74        2.62      1.85 o 
   6  11   7        0.05       -1.26      1.94 o 
  -1  12   7        0.05       -0.10      0.39 o 
   0  12   7        6.63        4.86      0.87 o 
   1  12   7        4.00        3.50      0.97 o 
   2  12   7       47.89       63.94      3.30 o 
   3  12   7        9.33       11.56      1.94 o 
   4  12   7       74.91      106.60      5.15 o 
   5  12   7        0.24       -1.17      2.14 o 
   1  13   7        0.27       -0.10      0.87 o 
   2  13   7        3.15        1.17      1.46 o 
   3  13   7        1.79        3.30      1.75 o 
  -2  -6   8        4.94        1.85      2.82 o 
  -1  -6   8        1.22       -0.49      2.23 o 
   0  -6   8        0.26       -0.68      1.85 o 
   1  -6   8        0.14       -0.19      1.85 o 
   2  -6   8        4.34        2.14      2.14 o 
   3  -6   8        2.29        2.04      2.14 o 
  -3  -5   8        9.07        7.97      2.92 o 
  -2  -5   8        0.33       -0.68      2.62 o 
  -1  -5   8        0.07        0.87      2.23 o 
   0  -5   8        2.01        0.19      1.55 o 
   1  -5   8       13.27       15.35      2.33 o 
   2  -5   8        0.42        0.58      1.55 o 
   3  -5   8       49.45       51.40      3.79 o 
   4  -5   8        1.12        1.36      1.65 o 
   5  -5   8        7.00       10.59      3.21 o 
  -4  -4   8        0.14        0.49      2.43 o 
  -3  -4   8       12.57       15.74      2.82 o 
  -2  -4   8       22.40       17.01      2.82 o 
  -1  -4   8        2.63        2.04      2.43 o 
   0  -4   8       28.75       28.67      3.11 o 
   1  -4   8       21.99       21.38      2.72 o 
   2  -4   8        0.03       -0.29      1.75 o 
   3  -4   8       10.14       11.37      2.33 o 
   4  -4   8        2.26        1.36      1.46 o 
   5  -4   8        4.23        6.61      2.43 o 
   6  -4   8        0.02       -0.10      2.14 o 
  -4  -3   8        7.37        5.73      2.82 o 
  -3  -3   8       31.43       27.69      3.21 o 
  -2  -3   8       22.97       17.10      2.92 o 
  -1  -3   8        3.45        2.92      1.85 o 
   0  -3   8       27.20       28.86      2.82 o 
   1  -3   8      107.45       99.70      4.76 o 
   2  -3   8        6.78        6.61      1.85 o 
   3  -3   8        4.50        4.08      1.65 o 
   4  -3   8        4.86        6.02      1.36 o 
   5  -3   8        0.09        0.10      1.94 o 
   6  -3   8       25.08       24.58      3.21 o 
  -4  -2   8      118.23      109.42      5.54 o 
  -3  -2   8       57.13       62.00      4.47 o 
  -2  -2   8      910.12      954.82     15.55 o 
  -1  -2   8        8.62       11.37      2.43 o 
   0  -2   8      805.74      763.77     12.83 o 
   1  -2   8       66.72       67.15      3.79 o 
   2  -2   8      571.40      562.63     10.49 o 
   3  -2   8       75.65       72.88      2.82 o 
   4  -2   8      228.79      240.31      5.15 o 
   5  -2   8        7.71        7.09      2.23 o 
   6  -2   8       16.20       16.62      2.62 o 
   7  -2   8       10.74       13.51      2.82 o 
  -4  -1   8       27.26       27.60      3.30 o 
  -3  -1   8       15.21       14.77      2.72 o 
  -2  -1   8      115.99      113.40      5.25 o 
  -1  -1   8      110.71      110.10      5.05 o 
   0  -1   8      586.84      605.29     11.27 o 
   1  -1   8      556.41      617.43     11.27 o 
   2  -1   8      257.41      273.93      7.29 o 
   3  -1   8      409.44      397.92      6.02 o 
   4  -1   8       69.84       70.74      2.72 o 
   5  -1   8      269.73      225.05      6.61 o 
   6  -1   8       34.75       28.08      2.82 o 
   7  -1   8       48.06       43.34      3.69 o 
   8  -1   8        5.22        7.09      2.53 o 
  -6   0   8        2.40        2.23      2.92 o 
  -5   0   8        1.20        3.79      2.53 o 
  -4   0   8        0.46        0.68      1.46 o 
  -3   0   8        1.08        1.94      1.36 o 
  -2   0   8        0.00        0.29      1.65 o 
  -1   0   8       11.17       10.49      2.14 o 
   0   0   8       10.47        9.81      2.04 o 
   1   0   8      279.89      268.78      7.00 o 
   2   0   8       71.30       76.47      2.62 o 
   3   0   8       29.45       20.21      1.55 o 
   4   0   8      151.44      141.48      3.89 o 
   5   0   8       10.50        8.16      1.85 o 
   6   0   8       27.07       24.68      2.72 o 
   7   0   8        0.01       -0.78      1.85 o 
   8   0   8        4.89        4.08      2.33 o 
  -6   1   8        0.53        0.29      2.92 o 
  -5   1   8        5.20        6.61      2.53 o 
  -4   1   8        0.42        2.14      1.46 o 
  -3   1   8        0.00        0.78      1.07 o 
  -2   1   8        2.41        2.72      1.26 o 
  -1   1   8        3.69        4.08      1.17 o 
   0   1   8       47.85       52.76      2.04 o 
   1   1   8       11.82        9.91      1.17 o 
   2   1   8      314.74      313.96      7.00 o 
   3   1   8       27.43       27.50      1.55 o 
   4   1   8       50.47       49.66      2.04 o 
   5   1   8       38.29       37.70      2.82 o 
   6   1   8        7.79        6.80      1.75 o 
   7   1   8        5.77        4.86      1.94 o 
   8   1   8        0.37       -1.36      1.94 o 
  -6   2   8        0.44        0.19      2.43 o 
  -5   2   8       11.07       18.17      2.92 o 
  -4   2   8        0.61        2.04      1.36 o 
  -3   2   8        1.44        3.89      1.17 o 
  -2   2   8       14.08       18.07      1.55 o 
  -1   2   8        3.04        2.72      1.07 o 
   0   2   8      113.89      135.94      3.21 o 
   1   2   8        1.20        2.79      0.78 o 
   2   2   8       16.81       20.64      1.41 o 
   3   2   8       15.53       16.55      1.26 o 
   4   2   8        4.05        4.76      1.07 o 
   5   2   8        5.20        4.96      1.07 o 
   6   2   8        2.76        2.23      1.65 o 
   7   2   8        1.52        1.46      1.65 o 
   8   2   8        0.86       -0.97      1.75 o 
  -6   3   8       11.34       13.02      3.30 o 
  -5   3   8       65.32       83.76      5.25 o 
  -4   3   8        0.00        0.49      1.26 o 
  -3   3   8      106.53      148.97      4.18 o 
  -2   3   8       26.92       35.86      2.14 o 
  -1   3   8       73.20       88.14      2.92 o 
   0   3   8       82.17       66.56      2.43 o 
   1   3   8       12.66       11.95      1.20 o 
   2   3   8      123.84      112.91      4.18 o 
   3   3   8       89.14       54.68      7.09 o 
   4   3   8        8.01        3.77      2.38 o 
   5   3   8       84.25       73.66      2.43 o 
   6   3   8       13.25       11.05      1.37 o 
   7   3   8        1.68        2.14      1.65 o 
   8   3   8        1.63        0.29      1.75 o 
   9   3   8        7.56        7.39      2.43 o 
  -6   4   8        0.46        1.65      2.62 o 
  -5   4   8        9.84       12.34      2.92 o 
  -4   4   8        6.77        9.04      2.14 o 
  -3   4   8        0.35        0.29      1.07 o 
  -2   4   8       19.17       20.31      1.55 o 
  -1   4   8        0.87        0.97      0.87 o 
   0   4   8       91.97      105.82      3.01 o 
   1   4   8       18.29       21.56      1.48 o 
   2   4   8       51.94       59.61      1.72 o 
   3   4   8       12.30       10.03      1.07 o 
   4   4   8       57.41       61.99      2.72 o 
   5   4   8       24.03       23.81      1.45 o 
   6   4   8        1.52        0.73      0.99 o 
   7   4   8        2.30        2.67      1.13 o 
   8   4   8        0.14        0.14      1.34 o 
   9   4   8        0.04       -0.10      2.43 o 
  -6   5   8        0.02       -1.55      3.01 o 
  -5   5   8        0.02       -0.10      1.94 o 
  -4   5   8        7.52        9.91      2.33 o 
  -3   5   8       11.20       17.59      1.65 o 
  -2   5   8        0.03        0.58      0.97 o 
  -1   5   8        0.01        0.29      0.78 o 
   0   5   8       10.77       12.41      1.41 o 
   1   5   8      252.29      263.10      9.47 o 
   2   5   8       48.65       58.02      2.20 o 
   3   5   8       50.47       66.07      3.64 o 
   4   5   8      145.09      181.44      5.34 o 
   5   5   8        2.32        2.23      0.78 o 
   6   5   8        7.58        8.45      1.34 o 
   7   5   8       20.12       16.20      1.70 o 
   8   5   8        0.79        0.87      1.54 o 
   9   5   8        0.16       -0.87      1.74 o 
  -5   6   8        0.00        0.00      2.04 o 
  -4   6   8        2.95        5.44      1.85 o 
  -3   6   8        0.78        1.07      0.97 o 
  -2   6   8        4.29        3.79      1.07 o 
  -1   6   8       89.42      102.81      3.21 o 
   0   6   8       47.94       42.24      2.96 o 
   1   6   8      273.14      273.75     10.83 o 
   2   6   8        9.59        7.70      1.02 o 
   3   6   8       92.47       81.92      8.11 o 
   4   6   8       26.51       21.15      3.69 o 
   5   6   8       95.44       89.90      3.69 o 
   6   6   8       18.07       16.56      1.64 o 
   7   6   8      156.51      153.05     10.40 o 
   8   6   8        1.28        3.40      1.49 o 
  -5   7   8        1.88        0.97      2.23 o 
  -4   7   8        0.38       -0.58      1.46 o 
  -3   7   8       38.50       63.26      4.18 o 
  -2   7   8       11.80       21.96      1.85 o 
  -1   7   8      119.08      158.00      3.98 o 
   0   7   8       25.15       26.01      2.58 o 
   1   7   8      519.67      562.10     19.14 o 
   2   7   8        4.54        4.93      1.17 o 
   3   7   8      855.91      954.33     13.51 o 
   4   7   8      311.93      390.44      9.13 o 
   5   7   8      164.97      185.11      6.41 o 
   6   7   8      357.14      391.31      9.62 o 
   7   7   8       15.81       19.34      3.40 o 
   8   7   8      102.87      107.38      6.12 o 
  -4   8   8        6.74        9.43      2.72 o 
  -3   8   8        1.26        2.62      1.85 o 
  -2   8   8        9.05       12.24      1.94 o 
  -1   8   8       33.54       20.02      1.75 o 
   0   8   8        3.30        2.53      1.17 o 
   1   8   8       28.98       28.96      2.33 o 
   2   8   8        4.17        3.50      1.36 o 
   3   8   8        0.85        1.36      1.55 o 
   4   8   8       24.72       35.95      3.40 o 
   5   8   8        0.58        2.82      2.04 o 
   6   8   8       48.11       59.28      4.37 o 
   7   8   8        1.01        1.26      2.43 o 
   8   8   8       27.38       34.79      4.18 o 
  -4   9   8        0.55        1.46      2.23 o 
  -3   9   8        0.92        4.08      2.04 o 
  -2   9   8        8.64        9.04      2.14 o 
  -1   9   8        5.15        3.11      0.78 o 
   0   9   8       18.58       15.74      1.46 o 
   1   9   8       23.22       22.64      2.04 o 
   2   9   8       31.08       37.22      2.62 o 
   3   9   8        3.49        3.01      1.46 o 
   4   9   8       62.00       93.38      4.96 o 
   5   9   8        0.17        3.89      2.14 o 
   6   9   8       29.83       33.04      3.50 o 
   7   9   8        4.91        4.66      2.72 o 
   8   9   8        0.67        0.00      3.21 o 
  -3  10   8        2.21        2.33      2.04 o 
  -2  10   8        0.59        0.29      0.19 o 
  -1  10   8        2.22        0.78      0.58 o 
   0  10   8        0.17        0.00      0.49 o 
   1  10   8        3.93        3.69      1.07 o 
   2  10   8        3.97        3.50      1.07 o 
   3  10   8        6.15        8.55      1.75 o 
   4  10   8        2.16        2.62      1.85 o 
   5  10   8       18.77       25.95      3.21 o 
   6  10   8        0.25       -0.39      2.14 o 
   7  10   8        4.91        3.60      2.72 o 
  -2  11   8       33.59        3.69      0.29 o 
  -1  11   8        1.81        1.65      0.49 o 
   0  11   8       73.76       51.50      2.33 o 
   1  11   8       17.71       18.17      1.65 o 
   2  11   8       29.81       24.58      2.04 o 
   3  11   8        1.08        0.78      1.26 o 
   4  11   8       11.49       15.45      2.43 o 
   5  11   8        0.28        0.87      2.04 o 
   6  11   8        4.96        7.19      2.62 o 
  -1  12   8        0.68        0.68      0.39 o 
   0  12   8        0.88        0.49      0.58 o 
   1  12   8        0.09       -0.49      0.68 o 
   2  12   8        1.13        1.65      1.17 o 
   3  12   8        0.52        1.17      1.36 o 
   4  12   8        1.18        1.65      1.94 o 
   5  12   8        3.18        4.28      2.53 o 
   1  13   8        0.16        0.19      0.87 o 
   2  13   8        0.70       -0.10      1.07 o 
   3  13   8        1.85        3.79      1.85 o 
  -1  -5   9       24.08       22.25      3.60 o 
   0  -5   9        3.07        9.13      2.72 o 
   1  -5   9        3.23        2.14      2.72 o 
   2  -5   9        3.78       11.76      3.21 o 
   3  -5   9        0.01       -1.65      2.14 o 
  -3  -4   9       13.83       14.77      3.69 o 
  -2  -4   9        2.21        3.50      2.62 o 
  -1  -4   9        3.89        1.94      2.62 o 
   0  -4   9       32.86       29.83      3.30 o 
   1  -4   9        5.26        5.25      2.04 o 
   2  -4   9        5.82        4.08      1.94 o 
   3  -4   9        2.42        2.43      1.94 o 
   4  -4   9        0.02        0.29      1.65 o 
   5  -4   9        0.63        1.36      2.43 o 
  -3  -3   9       13.85       13.99      3.30 o 
  -2  -3   9        6.99        7.19      2.62 o 
  -1  -3   9      145.05      118.06      5.54 o 
   0  -3   9       68.83       65.59      4.28 o 
   1  -3   9      178.57      153.63      6.12 o 
   2  -3   9        1.41        1.07      1.65 o 
   3  -3   9       31.86       28.47      2.23 o 
   4  -3   9        4.02        2.23      1.46 o 
   5  -3   9        0.04        0.87      2.43 o 
   6  -3   9        2.80        4.08      2.62 o 
  -4  -2   9       37.75       35.57      4.08 o 
  -3  -2   9       37.61       33.14      3.60 o 
  -2  -2   9       23.44       19.14      3.01 o 
   0  -2   9        2.65        3.40      2.23 o 
   1  -2   9      102.07      104.17      5.25 o 
   2  -2   9      105.67      108.64      5.15 o 
   3  -2   9        0.02        0.00      1.36 o 
   4  -2   9      144.84      141.58      4.18 o 
   5  -2   9        0.91        0.68      1.85 o 
   6  -2   9       10.81        9.23      2.53 o 
  -4  -1   9       89.83       89.69      5.34 o 
  -3  -1   9      182.45      187.06      7.09 o 
  -2  -1   9      155.79      149.74      6.32 o 
  -1  -1   9      333.65      329.80      8.94 o 
   0  -1   9       20.20       23.32      2.92 o 
   1  -1   9      384.78      367.80      9.13 o 
   2  -1   9      172.26      152.07      3.98 o 
   3  -1   9      532.03      543.68      7.68 o 
   4  -1   9      188.39      178.21      4.37 o 
   5  -1   9       41.75       31.00      2.82 o 
   6  -1   9       32.86       30.03      3.11 o 
   7  -1   9        5.67        7.58      2.92 o 
  -4   0   9        2.27        0.87      2.23 o 
  -3   0   9        0.04       -0.97      2.14 o 
  -2   0   9       17.58       17.78      2.72 o 
  -1   0   9       15.41       14.67      2.62 o 
   0   0   9       12.49       12.92      2.43 o 
   1   0   9      292.72      281.70      7.77 o 
   2   0   9        1.94        2.23      1.17 o 
   3   0   9      140.91      117.38      3.30 o 
   4   0   9        2.56        0.10      1.17 o 
   5   0   9       53.93       49.27      3.50 o 
   6   0   9        9.88        7.58      2.14 o 
   7   0   9       30.52       28.28      3.40 o 
  -5   1   9        1.31        1.65      2.53 o 
  -4   1   9        0.01       -0.39      1.55 o 
  -3   1   9        8.11       10.01      1.75 o 
  -2   1   9       16.77       14.67      2.53 o 
  -1   1   9        3.07        2.23      1.75 o 
   0   1   9        4.83        3.89      1.85 o 
   1   1   9        9.83       11.37      1.94 o 
   2   1   9        5.85        6.51      1.26 o 
   3   1   9        2.24        0.97      0.87 o 
   4   1   9        0.04       -0.78      0.97 o 
   5   1   9        6.67        6.80      1.26 o 
   6   1   9       21.76       23.32      2.62 o 
   7   1   9        0.00       -0.29      1.65 o 
   8   1   9        3.61        3.89      2.23 o 
  -5   2   9        0.20       -0.49      2.04 o 
  -4   2   9        5.74        6.02      1.75 o 
  -3   2   9        0.02        0.00      1.36 o 
  -2   2   9       11.25       11.95      1.55 o 
  -1   2   9        2.28        1.75      1.17 o 
   0   2   9       61.72       55.97      2.33 o 
   1   2   9       20.33       21.28      2.23 o 
   2   2   9      158.97      150.33      3.30 o 
   3   2   9        0.46       -0.19      0.87 o 
   4   2   9       58.11       44.80      2.04 o 
   5   2   9       10.08        9.62      1.26 o 
   6   2   9       42.05       46.84      3.60 o 
   7   2   9        2.07        1.46      1.75 o 
   8   2   9       25.12       20.89      2.92 o 
  -5   3   9        5.54        7.29      2.82 o 
  -4   3   9        0.54        1.94      1.65 o 
  -3   3   9        7.46       12.15      1.65 o 
  -2   3   9       27.62       35.76      2.23 o 
  -1   3   9        2.10        0.49      0.87 o 
   0   3   9       28.93       33.23      1.85 o 
   1   3   9       55.21       61.41      3.50 o 
   2   3   9       39.79       49.19      2.02 o 
   3   3   9       98.16      102.52      2.92 o 
   4   3   9        1.23        0.78      0.87 o 
   5   3   9        0.23        1.36      0.97 o 
   6   3   9       18.20       14.58      2.23 o 
   7   3   9       17.89       12.44      2.33 o 
   8   3   9        7.55        8.07      2.53 o 
  -5   4   9       12.86       19.34      3.60 o 
  -4   4   9        0.85        0.87      1.36 o 
  -3   4   9        0.98        2.62      1.17 o 
  -2   4   9        0.00       -0.10      0.97 o 
  -1   4   9        5.67       10.79      1.36 o 
   0   4   9        8.15        9.72      1.44 o 
   1   4   9        4.47        4.13      1.06 o 
   2   4   9       51.07       52.51      2.23 o 
   3   4   9       91.27       99.70      3.94 o 
   4   4   9        9.49        8.99      1.06 o 
   5   4   9       28.06       25.18      1.37 o 
   6   4   9        7.77        8.32      1.40 o 
   7   4   9       13.36       12.34      2.14 o 
   8   4   9        3.66        2.33      2.14 o 
  -5   5   9        4.97       10.88      3.21 o 
  -4   5   9        0.12        1.55      1.85 o 
  -3   5   9        0.84        0.49      1.26 o 
  -2   5   9        8.83       10.40      1.46 o 
  -1   5   9        0.45       -0.49      0.87 o 
   0   5   9        0.20        0.53      1.06 o 
   1   5   9       19.29       11.63      1.26 o 
   2   5   9       36.01       30.79      1.75 o 
   3   5   9       31.40       36.77      1.89 o 
   4   5   9       41.65       42.49      1.81 o 
   5   5   9        6.06        6.44      0.97 o 
   6   5   9        1.98        1.24      1.19 o 
   7   5   9        2.34        2.34      1.30 o 
   8   5   9        1.64        2.48      1.63 o 
  -5   6   9        0.30        0.10      2.43 o 
  -4   6   9       20.29       28.76      3.40 o 
  -3   6   9        0.65        0.78      1.17 o 
  -2   6   9       27.06       33.23      2.23 o 
  -1   6   9       28.02       38.19      2.23 o 
   0   6   9      283.97      307.39      6.75 o 
   1   6   9      107.03      117.21      8.41 o 
   2   6   9      111.77      126.61      3.40 o 
   3   6   9       31.83       32.99      3.16 o 
   4   6   9        6.29        5.85      0.94 o 
   5   6   9        4.17        2.53      0.87 o 
   6   6   9       40.17       40.69      2.28 o 
   7   6   9        6.22        6.16      1.54 o 
   8   6   9        3.99        2.15      1.68 o 
  -4   7   9        6.58       11.76      2.82 o 
  -3   7   9       53.46       66.66      3.11 o 
  -2   7   9        0.00        0.68      1.07 o 
  -1   7   9      174.65      210.86      4.86 o 
   0   7   9      346.69      350.65     24.97 o 
   1   7   9      161.24      155.82      6.61 o 
   2   7   9      851.87      970.81     26.38 o 
   3   7   9       77.56       70.94      2.75 o 
   4   7   9      549.86      649.35     37.90 o 
   5   7   9        2.65        2.04      2.14 o 
   6   7   9      357.88      415.31     10.11 o 
   7   7   9       20.45       22.84      3.40 o 
   8   7   9       73.30       71.81      5.34 o 
  -4   8   9        1.64        3.30      2.23 o 
  -3   8   9        6.60       10.01      2.23 o 
  -2   8   9        9.40       17.49      2.43 o 
  -1   8   9       35.99       27.31      2.14 o 
   0   8   9       98.68       99.50      9.77 o 
   1   8   9       97.37       88.07      5.64 o 
   2   8   9      337.21      346.71      7.77 o 
   3   8   9        1.08        0.00      1.55 o 
   4   8   9      302.09      366.15      8.94 o 
   5   8   9       50.00       53.06      3.98 o 
   6   8   9       23.73       28.08      3.30 o 
   7   8   9        8.75        7.09      3.11 o 
   8   8   9        3.98        3.40      3.50 o 
  -3   9   9        0.45        2.23      2.23 o 
  -2   9   9        4.80        2.33      0.58 o 
  -1   9   9        4.24        2.72      0.87 o 
   0   9   9        9.99        8.55      1.36 o 
   1   9   9        1.64        1.75      1.17 o 
   2   9   9       13.51       13.12      1.75 o 
   3   9   9       11.66        9.43      1.94 o 
   4   9   9        0.04        0.10      1.55 o 
   5   9   9       22.44       23.32      3.01 o 
   6   9   9        7.36       11.86      2.82 o 
   7   9   9        0.72        1.26      2.72 o 
  -3  10   9        0.52        0.29      2.33 o 
  -2  10   9        0.03       -0.10      0.29 o 
  -1  10   9        2.00        0.68      0.58 o 
   0  10   9        0.13        0.29      0.58 o 
   1  10   9        8.37        6.70      1.36 o 
   2  10   9        1.84        0.87      1.26 o 
   3  10   9        7.18        7.29      1.75 o 
   4  10   9        0.01        0.10      1.75 o 
   5  10   9        9.58       13.41      2.72 o 
   6  10   9        0.44       -0.29      2.23 o 
   7  10   9        4.39        5.54      3.01 o 
  -2  11   9        8.16        1.55      0.29 o 
  -1  11   9        4.83        2.33      0.58 o 
   0  11   9       17.23       13.60      1.36 o 
   1  11   9        8.57        6.61      1.17 o 
   2  11   9        1.92        4.57      1.26 o 
   3  11   9        2.01        2.53      1.46 o 
   4  11   9        0.22        0.78      1.94 o 
   5  11   9        0.17        1.55      2.43 o 
   6  11   9        0.03        0.00      2.53 o 
   0  12   9        9.05        6.70      1.07 o 
   1  12   9        7.77        6.61      1.17 o 
   2  12   9        4.04        4.57      1.26 o 
   3  12   9       11.82       21.86      2.62 o 
   4  12   9        2.37        2.23      2.14 o 
   5  12   9        2.87        5.05      2.62 o 
  -1  -4  10        6.95        8.16      3.40 o 
   0  -4  10        0.30       -0.68      2.43 o 
   1  -4  10        0.71        0.39      2.14 o 
   2  -4  10        0.19       -0.58      1.94 o 
   3  -4  10        9.60       11.17      2.04 o 
  -2  -3  10        2.14        2.82      3.01 o 
   0  -3  10        0.03       -0.87      2.23 o 
   1  -3  10       16.79       13.31      2.72 o 
   2  -3  10        0.28        0.58      2.04 o 
   3  -3  10       20.02       20.41      2.43 o 
   4  -3  10        7.23        6.51      1.85 o 
  -3  -2  10        5.79        5.15      2.92 o 
  -2  -2  10       21.31       19.24      3.50 o 
  -1  -2  10        1.57        0.58      2.62 o 
   0  -2  10       11.44        9.81      2.62 o 
   1  -2  10       14.02       12.54      2.62 o 
   2  -2  10       13.68       12.34      1.75 o 
   3  -2  10        6.66        6.51      1.65 o 
   4  -2  10       61.37       62.29      3.01 o 
   5  -2  10        0.85        0.87      2.53 o 
  -3  -1  10      279.98      262.17      8.65 o 
  -2  -1  10       31.94       35.86      3.79 o 
  -1  -1  10      474.46      469.93     11.37 o 
   0  -1  10       23.45       21.96      3.11 o 
   1  -1  10      144.70      134.88      5.83 o 
   2  -1  10        2.72        3.50      1.85 o 
   3  -1  10       14.51       16.13      1.85 o 
   4  -1  10       54.92       50.82      2.72 o 
   5  -1  10        2.39        1.85      2.14 o 
   6  -1  10       27.86       22.45      3.21 o 
  -3   0  10       12.91       11.47      2.92 o 
  -2   0  10       45.65       44.60      3.98 o 
  -1   0  10       67.35       70.26      4.57 o 
   0   0  10       90.64       87.07      4.76 o 
   1   0  10       61.68       64.62      4.08 o 
   2   0  10        4.93        5.15      1.75 o 
   3   0  10        6.56        4.57      1.26 o 
   4   0  10        0.33        0.29      1.07 o 
   5   0  10       41.79       38.67      3.30 o 
   6   0  10        2.98        4.08      2.33 o 
   7   0  10        0.00        0.00      2.33 o 
  -4   1  10        0.57        0.97      2.62 o 
  -3   1  10        0.18       -0.78      2.23 o 
  -2   1  10        0.11        0.00      2.04 o 
  -1   1  10       14.90       15.26      2.62 o 
   0   1  10        0.09       -1.55      1.55 o 
   1   1  10        0.16       -0.39      1.36 o 
   2   1  10       16.38       13.02      2.23 o 
   3   1  10       51.68       43.82      2.14 o 
   4   1  10        1.21        0.78      1.07 o 
   5   1  10       20.02       15.26      1.65 o 
   6   1  10        3.52        3.30      1.94 o 
   7   1  10        0.38        1.36      2.23 o 
  -4   2  10       11.74       13.70      2.33 o 
  -3   2  10        0.33        0.10      1.65 o 
  -2   2  10       51.26       56.07      4.18 o 
  -1   2  10       11.94       10.20      2.33 o 
   0   2  10       38.58       34.11      3.21 o 
   1   2  10       26.17       23.61      2.53 o 
   2   2  10        0.25        2.14      1.46 o 
   3   2  10        3.42        3.79      1.46 o 
   4   2  10        0.50        1.46      1.07 o 
   5   2  10       27.45       26.33      1.85 o 
   6   2  10        0.17       -1.46      1.55 o 
   7   2  10       14.06       12.15      2.53 o 
  -4   3  10        4.59        6.22      1.94 o 
  -3   3  10        0.67       -0.49      1.36 o 
  -2   3  10       10.71       12.92      1.75 o 
  -1   3  10       20.20       24.68      1.94 o 
   0   3  10        6.68        5.51      1.47 o 
   1   3  10        1.70        3.60      1.46 o 
   2   3  10       12.57       13.51      1.94 o 
   3   3  10        4.16        2.14      1.46 o 
   4   3  10        1.96        1.55      1.07 o 
   5   3  10       34.64       30.61      1.94 o 
   6   3  10        3.61        2.33      1.94 o 
   7   3  10       25.69       19.82      2.72 o 
   8   3  10       11.68       10.30      2.92 o 
  -4   4  10        4.73        7.19      1.94 o 
  -3   4  10        4.89        6.02      1.65 o 
  -2   4  10        0.09       -0.29      1.17 o 
  -1   4  10       16.23       18.75      1.85 o 
   0   4  10        6.55        7.75      1.54 o 
   1   4  10        9.63        9.99      1.30 o 
   2   4  10        1.64        0.71      0.95 o 
   3   4  10       37.86       25.82     14.87 o 
   4   4  10        3.00        1.94      1.07 o 
   5   4  10       62.51       57.23      2.43 o 
   6   4  10       38.22       34.40      3.21 o 
   7   4  10        7.70        6.22      2.14 o 
   8   4  10       41.55       41.59      3.69 o 
  -4   5  10        0.11        2.04      2.04 o 
  -3   5  10       15.96       23.52      2.23 o 
  -2   5  10        1.04        1.55      1.17 o 
  -1   5  10        6.56        7.68      1.46 o 
   0   5  10        3.48        5.17      1.44 o 
   1   5  10        1.13        1.41      0.96 o 
   2   5  10       42.33       43.67      2.23 o 
   3   5  10        0.60        0.65      0.84 o 
   4   5  10       41.58       38.80      2.82 o 
   5   5  10        2.90        3.07      1.12 o 
   6   5  10        1.94        2.82      1.85 o 
   7   5  10        6.49        8.07      2.43 o 
   8   5  10        0.49        1.07      2.23 o 
  -4   6  10        0.04        1.26      2.33 o 
  -3   6  10        0.07        0.49      1.46 o 
  -2   6  10        0.46        0.87      1.17 o 
  -1   6  10       22.04       32.55      2.43 o 
   0   6  10        0.07        0.22      1.16 o 
   1   6  10        5.34        7.32      1.51 o 
   2   6  10       18.68       20.45      4.81 o 
   3   6  10       47.54       53.68      3.98 o 
   4   6  10        1.47        1.28      1.11 o 
   5   6  10        8.32        9.16      1.12 o 
   6   6  10        6.84        8.45      1.63 o 
   7   6  10        7.02        8.82      1.89 o 
   8   6  10        0.28        0.49      1.78 o 
  -4   7  10        0.36        1.46      2.33 o 
  -3   7  10       59.78       92.31      3.79 o 
  -2   7  10       34.91       49.07      2.72 o 
  -1   7  10      200.44      220.20     26.63 o 
   0   7  10      180.46      200.57     18.71 o 
   1   7  10      178.43      205.15      6.51 o 
   2   7  10      183.58      193.87      4.43 o 
   3   7  10        0.13        0.15      0.96 o 
   4   7  10       70.49       68.57      5.73 o 
   5   7  10        0.69        0.43      1.26 o 
   6   7  10       15.35       14.19      3.01 o 
   7   7  10        2.89        2.92      2.62 o 
   8   7  10        6.37        3.30      3.60 o 
  -3   8  10       66.56      105.04      5.93 o 
  -2   8  10      114.95      189.19      5.44 o 
  -1   8  10       66.74       68.99     15.69 o 
   0   8  10      158.71      182.16     25.56 o 
   1   8  10        8.65        8.18      2.53 o 
   2   8  10      154.58      175.55      7.09 o 
   3   8  10        0.66        0.29      1.10 o 
   4   8  10       29.30       32.07      3.21 o 
   5   8  10        5.71        6.90      2.33 o 
   6   8  10       12.99       18.95      3.30 o 
   7   8  10        1.79       -0.10      3.11 o 
  -3   9  10        0.37        0.00      1.94 o 
  -2   9  10        4.80        3.50      0.97 o 
  -1   9  10        4.09        2.72      1.17 o 
   0   9  10        1.52        2.33      1.17 o 
   1   9  10       15.83       17.10      2.14 o 
   2   9  10       19.26       17.88      2.14 o 
   3   9  10       12.83       18.95      2.53 o 
   4   9  10       28.53       35.47      3.40 o 
   5   9  10        6.14        7.29      2.43 o 
   6   9  10        0.00       -0.19      2.33 o 
   7   9  10        2.88        2.72      2.92 o 
  -2  10  10        0.02        0.00      0.58 o 
  -1  10  10        3.46        2.92      0.97 o 
   0  10  10        0.20       -0.39      0.87 o 
   1  10  10        6.05        4.96      1.46 o 
   2  10  10        0.01        0.10      1.17 o 
   3  10  10       11.55       12.63      2.14 o 
   4  10  10        9.35       10.20      2.43 o 
   5  10  10        6.73        9.43      2.92 o 
   6  10  10        5.12        5.64      2.72 o 
  -1  11  10        0.03        0.00      0.58 o 
   0  11  10        0.09        0.39      0.78 o 
   1  11  10        0.07        0.29      1.17 o 
   2  11  10        0.79        0.78      1.26 o 
   3  11  10        0.02       -0.19      1.46 o 
   5  11  10        3.22        3.30      2.43 o 
   1  12  10        1.59        1.36      0.87 o 
   2  12  10        0.86        0.10      0.97 o 
   3  12  10        4.06        5.64      1.85 o 
   4  12  10        0.68        1.26      2.14 o 
   1  -3  11       12.35       14.38      3.11 o 
   2  -3  11       20.68       19.05      3.30 o 
  -1  -2  11        0.36        1.46      3.01 o 
   0  -2  11        0.03       -0.58      2.62 o 
   1  -2  11       10.21        8.75      2.72 o 
   2  -2  11        2.19        3.60      2.62 o 
   3  -2  11        0.41        0.78      2.14 o 
   4  -2  11        0.01       -1.07      1.85 o 
  -2  -1  11        8.61        7.00      2.82 o 
  -1  -1  11       16.68       17.10      3.11 o 
   0  -1  11       61.12       56.55      4.47 o 
   1  -1  11       26.81       23.42      3.01 o 
   2  -1  11        1.91        0.10      1.85 o 
   3  -1  11       67.64       64.62      4.47 o 
   4  -1  11       13.61       16.42      2.04 o 
   5  -1  11        1.21        1.75      2.33 o 
  -3   0  11       61.68       61.80      5.15 o 
  -2   0  11       48.44       49.75      4.57 o 
  -1   0  11       34.96       34.69      3.79 o 
   0   0  11       13.00        9.33      2.53 o 
   1   0  11        0.99       -0.39      1.46 o 
   2   0  11        4.29        2.92      1.85 o 
   3   0  11        8.38        8.45      2.04 o 
   4   0  11       18.18       17.30      1.85 o 
   5   0  11       60.08       49.27      3.89 o 
   6   0  11        1.05        3.30      2.82 o 
  -3   1  11        2.32        0.58      3.01 o 
  -2   1  11       18.61       19.05      3.40 o 
  -1   1  11        8.58        3.89      2.62 o 
   0   1  11        1.08       -0.29      2.14 o 
   1   1  11        2.90        3.79      1.85 o 
   2   1  11        0.13       -0.10      1.36 o 
   3   1  11        5.47        6.80      2.04 o 
   4   1  11       38.71       41.49      3.40 o 
   5   1  11        5.10        9.23      2.43 o 
   6   1  11        5.44        4.37      2.33 o 
  -3   2  11        0.14       -1.85      2.72 o 
  -2   2  11        0.05       -0.19      2.53 o 
  -1   2  11        0.01        2.43      2.53 o 
   0   2  11        5.93        7.97      2.43 o 
   1   2  11       21.53       19.14      2.62 o 
   2   2  11        0.11        0.19      1.36 o 
   3   2  11       10.87        7.68      1.85 o 
   4   2  11        9.23        9.72      1.85 o 
   5   2  11        1.18        0.39      1.26 o 
   6   2  11        1.73        1.55      2.33 o 
   7   2  11        4.63        5.73      2.62 o 
  -3   3  11        0.21       -0.29      2.82 o 
  -2   3  11        6.92        7.87      2.72 o 
  -1   3  11        3.36        2.92      2.14 o 
   0   3  11       15.79       10.30      2.43 o 
   1   3  11       45.13       39.45      3.40 o 
   2   3  11        1.75        0.29      1.26 o 
   3   3  11       84.17       63.84      3.89 o 
   4   3  11        0.95        2.43      1.75 o 
   5   3  11       30.28       25.36      2.04 o 
   6   3  11       12.51       11.37      2.62 o 
   7   3  11       13.28       12.34      2.72 o 
  -3   4  11        0.04        0.49      1.65 o 
  -2   4  11        2.06        2.33      1.75 o 
  -1   4  11        9.84       11.08      1.85 o 
   0   4  11        4.18        4.44      1.66 o 
   1   4  11      112.49      124.67      5.73 o 
   2   4  11        0.36        0.68      1.36 o 
   3   4  11      108.26      113.01      5.34 o 
   4   4  11       25.35       18.66      2.62 o 
   5   4  11       25.72       29.15      2.92 o 
   6   4  11       53.31       40.91      3.60 o 
   7   4  11        1.33        0.78      2.33 o 
  -3   5  11        7.95        9.62      2.04 o 
  -2   5  11        6.35        8.84      1.85 o 
  -1   5  11       17.81       20.89      2.04 o 
   0   5  11        0.05       -0.91      1.20 o 
   1   5  11       17.75       17.60      1.74 o 
   2   5  11        0.67        1.15      1.06 o 
   3   5  11       26.17       28.28      2.92 o 
   4   5  11        6.58        6.02      1.75 o 
   5   5  11       19.59       17.78      2.33 o 
   6   5  11        0.86       -0.29      1.94 o 
   7   5  11        0.31       -0.10      2.14 o 
  -3   6  11        7.05       12.63      2.04 o 
  -2   6  11       15.05       30.03      2.62 o 
  -1   6  11        0.71        1.07      1.17 o 
   0   6  11        0.91        3.60      1.85 o 
   1   6  11        2.65        2.72      1.20 o 
   2   6  11        1.34        1.87      1.00 o 
   3   6  11        0.63       -0.29      1.55 o 
   4   6  11       11.17       14.40      1.78 o 
   5   6  11        0.28       -0.78      1.24 o 
   7   6  11        0.66        2.04      2.43 o 
  -3   7  11       11.20       15.45      2.23 o 
  -2   7  11        7.44       11.27      1.85 o 
  -1   7  11        3.37        3.69      1.67 o 
   0   7  11        0.89        1.56      1.40 o 
   1   7  11        1.68        2.22      1.27 o 
   2   7  11        0.00        1.17      1.10 o 
   3   7  11       12.98       11.96      1.54 o 
   4   7  11        1.03        2.42      1.15 o 
   5   7  11       14.85       16.55      1.85 o 
   6   7  11        7.79        7.97      2.92 o 
   7   7  11        0.20        0.07      1.79 o 
  -2   8  11       56.24       79.49      3.69 o 
  -1   8  11        8.07       12.21      2.62 o 
   0   8  11       55.95       58.57      6.80 o 
   1   8  11      135.63      149.16      4.32 o 
   2   8  11        0.65        2.46      1.20 o 
   3   8  11       63.36       61.24      6.75 o 
   4   8  11       13.76       25.51      2.16 o 
   5   8  11        1.40       -0.39      2.23 o 
   6   8  11        0.64       -0.87      2.23 o 
   7   8  11        0.46       -0.87      2.92 o 
  -2   9  11        1.29        0.78      1.17 o 
  -1   9  11        0.05       -0.29      1.17 o 
   0   9  11        1.56        0.72      1.24 o 
   1   9  11        0.09       -0.21      1.22 o 
   2   9  11        5.49        3.98      1.94 o 
   3   9  11        4.12        4.66      1.85 o 
   4   9  11        0.62        0.39      2.23 o 
   5   9  11        3.37        4.47      2.72 o 
   6   9  11        0.48        0.49      2.72 o 
  -1  10  11        0.03        1.17      1.17 o 
   0  10  11        0.57        0.58      1.07 o 
   1  10  11        0.30        0.97      1.46 o 
   2  10  11        4.32        3.01      1.75 o 
   3  10  11        0.16       -0.19      1.65 o 
   4  10  11        5.31        5.93      2.43 o 
   5  10  11        0.94        0.87      2.53 o 
   6  10  11        0.08       -0.49      2.82 o 
   0  11  11        2.80        1.85      1.07 o 
   1  11  11        3.47        4.28      1.46 o 
   2  11  11        4.04        6.02      1.75 o 
   3  11  11        3.75        5.64      2.14 o 
   4  11  11        2.97        4.08      2.33 o 
   5  11  11        0.46        1.17      2.62 o 
   0  -1  12       15.86       15.35      3.30 o 
   1  -1  12        6.09        4.76      2.43 o 
   2  -1  12       10.25        8.36      2.62 o 
   3  -1  12       10.73        9.04      2.72 o 
  -1   0  12        0.00        1.75      2.92 o 
   0   0  12        1.84        2.53      2.43 o 
   1   0  12        0.80        0.10      1.85 o 
   2   0  12       15.52       18.75      2.92 o 
   3   0  12      103.56       90.56      5.15 o 
   4   0  12        5.98        7.77      2.53 o 
  -2   1  12        0.00        0.39      2.72 o 
  -1   1  12        1.08       -0.10      2.43 o 
   0   1  12        0.22        3.60      2.53 o 
   1   1  12        5.90        4.96      2.04 o 
   2   1  12        2.29        2.43      2.04 o 
   3   1  12        8.26       10.98      2.33 o 
   4   1  12        3.69        2.14      1.94 o 
  -2   2  12        0.08       -1.07      2.53 o 
  -1   2  12        1.68        1.75      2.53 o 
   0   2  12        8.33       10.01      2.92 o 
   1   2  12        0.89       -0.29      1.75 o 
   2   2  12        0.30        0.10      1.65 o 
   3   2  12        1.81        2.43      1.65 o 
   4   2  12        6.04        3.50      1.85 o 
   5   2  12        0.27       -0.49      1.75 o 
   6   2  12        1.40        3.60      2.72 o 
  -2   3  12        6.64       13.60      3.60 o 
  -1   3  12        2.84        1.75      2.53 o 
   0   3  12       35.31       37.80      3.89 o 
   1   3  12        0.00        0.19      1.75 o 
   2   3  12       23.43       21.57      2.82 o 
   3   3  12        2.50        2.14      1.85 o 
   4   3  12        0.00        0.39      1.85 o 
   5   3  12        0.17        1.26      1.94 o 
  -2   4  12        0.31       -0.78      3.11 o 
  -1   4  12       25.41       32.46      4.28 o 
   0   4  12        4.08        2.33      2.33 o 
   1   4  12        7.50        7.58      2.23 o 
   2   4  12       80.63       75.89      5.05 o 
   3   4  12        2.79        5.54      1.94 o 
   4   4  12       94.90       79.78      4.76 o 
   5   4  12       39.31       42.66      3.60 o 
  -2   5  12        0.48        0.00      1.65 o 
  -1   5  12        3.94        3.64      2.06 o 
   0   5  12        6.37        5.93      2.53 o 
   1   5  12        2.29        3.98      2.04 o 
   2   5  12        6.31        1.65      1.65 o 
   3   5  12        0.85        0.58      1.75 o 
   4   5  12        3.84        3.69      1.85 o 
   5   5  12        1.57        2.04      1.65 o 
  -2   6  12        0.97        1.85      2.04 o 
  -1   6  12        0.76        1.53      1.91 o 
   0   6  12        0.02        0.83      1.58 o 
   1   6  12        1.75        2.14      1.41 o 
   2   6  12        2.64        4.52      1.37 o 
   3   6  12        8.64       10.30      2.23 o 
   4   6  12        7.22       10.88      2.82 o 
   5   6  12        1.14        0.87      1.75 o 
  -2   7  12        4.60        8.36      2.14 o 
  -1   7  12       14.00       16.53      2.29 o 
   0   7  12        1.91        4.12      1.82 o 
   1   7  12       43.32       43.17      4.76 o 
   2   7  12       12.86       13.23      1.70 o 
   3   7  12        4.05        4.00      1.48 o 
   4   7  12       12.44       11.50      1.77 o 
   5   7  12        1.12        0.68      1.26 o 
  -1   8  12        0.63        1.49      1.49 o 
   0   8  12       28.93       33.74      2.92 o 
   1   8  12        1.93        2.56      1.58 o 
   2   8  12        6.76        8.02      1.60 o 
   3   8  12       16.61       18.38      2.14 o 
   4   8  12        0.14       -0.04      1.37 o 
   5   8  12       33.13       34.75      6.27 o 
   6   8  12       26.30       43.05      4.57 o 
  -1   9  12        0.53        0.89      1.49 o 
   0   9  12        5.98        4.88      1.45 o 
   1   9  12        5.41       10.37      1.84 o 
   2   9  12        3.18        3.76      1.66 o 
   3   9  12       12.84       19.95      2.16 o 
   4   9  12        5.83        9.13      2.72 o 
   5   9  12        2.66        3.98      3.30 o 
   6   9  12        2.15        2.33      3.11 o 
   0  10  12        5.98        6.41      1.65 o 
   1  10  12        0.20        0.68      1.65 o 
   2  10  12        3.39        4.96      2.04 o 
   3  10  12        1.49        0.87      2.14 o 
   4  10  12        0.01        0.58      2.33 o 
   5  10  12        3.33        3.21      3.01 o 
   2  11  12        0.95        1.65      1.94 o 
   3  11  12        0.00        0.10      1.94 o 
   1   1  13        1.22        3.69      2.43 o 
   2   1  13       11.23       10.88      2.72 o 
   3   1  13       12.10       14.28      3.01 o 
   0   2  13        3.26        3.89      3.21 o 
   1   2  13        1.64        0.49      2.04 o 
   2   2  13        4.69        5.15      2.33 o 
   3   2  13       10.97        9.33      2.53 o 
   4   2  13       17.28       13.31      2.82 o 
   0   3  13       11.31       17.69      3.60 o 
   1   3  13        1.04        0.39      1.94 o 
   2   3  13       13.81       16.81      2.92 o 
   3   3  13       14.96       18.85      3.01 o 
   4   3  13       15.24       17.20      3.01 o 
   5   3  13       14.20       14.87      3.11 o 
  -1   4  13       20.24       27.01      4.37 o 
   0   4  13       50.02       61.41      5.64 o 
   1   4  13        6.21        8.26      2.92 o 
   2   4  13       56.33       63.06      4.96 o 
   3   4  13        6.56        8.16      2.43 o 
   4   4  13       11.33        8.65      2.62 o 
   5   4  13        4.04        2.43      2.33 o 
  -1   5  13        1.58        2.23      3.40 o 
   0   5  13        7.46       10.30      3.60 o 
   1   5  13        1.80        1.65      2.43 o 
   2   5  13       16.46       19.34      3.21 o 
   3   5  13        8.94       11.17      2.72 o 
   4   5  13        1.03        1.75      2.14 o 
   5   5  13        8.38       11.95      2.62 o 
  -1   6  13        0.02        0.39      3.01 o 
   1   6  13        5.95        9.81      2.72 o 
   2   6  13       12.89       13.90      2.82 o 
   3   6  13       11.04       12.34      2.72 o 
   4   6  13       14.09       11.76      2.62 o 
   5   6  13        0.59        2.43      2.82 o 
   0   7  13        3.60        7.39      3.60 o 
   1   7  13        0.00        0.52      2.03 o 
   2   7  13        2.43        7.19      3.50 o 
   3   7  13        3.15        2.72      2.14 o 
   4   7  13       12.22       11.66      2.72 o 
   5   7  13        7.48        8.84      2.33 o 
   0   8  13        7.35       11.55      3.11 o 
   1   8  13       16.28       22.07      2.46 o 
   2   8  13        0.00        2.59      2.19 o 
   3   8  13        7.11        9.62      1.75 o 
   4   8  13        6.52       11.51      3.89 o 
   5   8  13        4.82        6.90      2.62 o 
   1   9  13        0.01        0.37      1.89 o 
   2   9  13        1.85        5.97      1.89 o 
   3   9  13        3.43        5.07      1.75 o 
   4   9  13       25.66       46.53      3.23 o 
   2   5  14        3.56        5.93      2.92 o 
   2   6  14        0.50        1.55      2.43 o 
   3   6  14        0.91        3.98      2.72 o 
                                                 
